# Supplementary material for: Heritable Variation in Courtship Patterns in Drosophila melanogaster
Source: G3 (Bethesda). 2015 Feb 3;5(4):531–9. doi: 10.1534/g3.114.014811 (PMC4390569; doi:10.1534/g3.114.014811)
Supplement: Supporting Information [file supp_g3.114.014811_FileS1.xlsx]

## Sheet: Full Data set
Block	Day	Assay	Chamber	Line	Subject	t1	t2	t3	t4	t5	t6	t7	t8	t9	t10	t11	t12	t13	t14	t15	t16	t17	t18	t19	t20	t21	t22	t23	t24	t25	t26	t27	t28	t29	t30	SUM	no_move	move	orient_female	approach	wing	genital_lick	attempt_cop	copulate	sum_court	sum_copulate
1	1	4	2	21	1	2	2	2	5	3	4	3	3	5	3	3	3	3	3	5	3	5	3	3	5	3	3	1	1	2	1	1	1	3	1	85	6	4	14	1	5	0	0	0	5	0
1	3	2	1	21	3	2	2	5	2	4	5	3	2	2	2	2	2	2	1	2	2	1	2	1	2	2	1	1	1	1	1	1	1	1	1	57	12	14	1	1	2	0	0	0	2	0
1	13	2	4	21	11	2	1	1	2	1	1	1	1	1	1	1	1	1	1	1	1	1	1	1	1	1	1	1	1	1	1	1	1	1	1	32	28	2	0	0	0	0	0	0	0	0
1	5	1	2	21	5	2	2	2	2	1	2	2	4	2	2	2	2	2	3	2	1	6	7	5	2	4	1	2	3	2	2	2	2	2	2	75	3	20	2	2	1	1	1	0	3	1
1	7	2	10	21	7	2	2	4	4	3	3	1	1	1	3	1	1	1	1	2	3	1	1	1	2	1	1	1	1	1	1	2	1	1	2	50	18	6	4	2	0	0	0	0	0	0
2	17	4	6	26	3	2	2	1	2	2	2	2	5	2	2	2	2	2	2	2	1	1	1	1	1	1	1	1	1	1	1	1	1	1	1	47	16	13	0	0	1	0	0	0	1	0
2	24	3	2	26	9	2	2	2	2	2	2	2	2	2	2	2	2	2	2	2	2	2	1	2	2	1	2	4	2	2	2	2	2	2	2	60	2	27	0	1	0	0	0	0	0	0
2	21	2	4	28	6	2	5	5	2	2	6	6	7	5	5	5	2	5	5	5	5	5	5	4	5	3	7	6	7	5	5	5	5	7	2	143	0	5	1	1	16	3	4	0	23	4
2	23	1	8	28	8	5	5	5	5	2	5	2	5	5	4	4	5	5	5	3	5	5	5	6	5	5	5	3	4	2	2	3	3	5	6	129	0	4	4	3	17	2	0	0	19	0
2	21	1	7	40	6	4	2	5	4	1	1	1	2	2	1	2	1	1	2	2	2	2	2	1	2	1	4	2	2	1	1	1	2	1	2	57	12	14	0	3	1	0	0	0	1	0
2	26	4	1	41	12	2	2	2	2	2	1	1	2	5	3	3	5	1	1	1	1	5	4	1	1	1	2	2	1	1	1	1	2	1	1	58	15	9	2	1	3	0	0	0	3	0
2	28	4	2	41	13	2	1	2	3	3	5	4	3	2	1	1	1	1	4	7	1	1	1	1	1	1	1	2	1	1	1	1	1	1	1	56	19	4	3	2	1	0	1	0	2	1
2	23	1	6	41	9	5	5	2	5	2	4	5	2	4	5	2	2	2	5	4	5	1	5	2	2	2	2	6	5	5	2	5	5	5	5	111	1	11	0	3	14	1	0	0	15	0
2	24	4	7	41	10	2	2	2	2	2	2	2	2	2	1	1	5	2	5	5	5	2	3	5	3	5	3	6	5	5	7	5	5	5	7	108	2	11	3	0	11	1	2	0	14	2
2	15	4	8	42	1	2	2	1	1	1	1	1	1	1	1	1	1	1	1	1	1	1	1	1	1	1	1	1	1	1	1	1	1	1	1	32	28	2	0	0	0	0	0	0	0	0
2	22	3	3	42	7	2	2	2	2	1	1	2	1	2	2	2	4	2	1	2	1	2	1	2	2	2	2	2	2	1	2	2	2	2	2	55	7	22	0	1	0	0	0	0	0	0
2	23	4	7	42	8	2	5	5	3	3	4	3	5	2	2	5	3	5	5	3	2	1	5	2	2	5	3	3	7	3	2	5	2	5	5	107	1	8	8	1	11	0	1	0	12	1
2	15	3	5	45	1	2	2	2	2	2	1	2	2	2	1	2	2	2	2	2	2	2	2	2	2	1	2	2	2	2	1	2	2	2	1	55	5	25	0	0	0	0	0	0	0	0
2	16	3	5	45	2	2	2	2	2	1	2	1	2	2	3	1	1	1	1	1	1	1	2	1	1	2	2	2	2	1	1	2	1	1	1	45	16	13	1	0	0	0	0	0	0	0
2	19	4	9	45	5	1	2	2	2	2	2	2	2	2	2	2	2	2	2	1	2	1	1	2	1	2	1	2	2	2	2	2	2	1	2	53	7	23	0	0	0	0	0	0	0	0
2	23	2	7	45	7	2	2	2	2	2	2	2	2	2	1	2	2	2	2	2	2	2	2	1	1	1	2	2	2	2	2	2	2	2	2	56	4	26	0	0	0	0	0	0	0	0
2	24	2	9	57	9	1	1	1	2	1	1	1	1	1	1	1	1	1	1	1	1	1	1	1	1	1	1	1	1	1	1	1	1	1	1	31	29	1	0	0	0	0	0	0	0	0
2	21	2	6	57	6	5	6	5	5	2	2	7	5	2	2	2	2	2	1	6	6	6	5	1	6	5	5	2	6	2	1	2	2	5	3	111	3	11	1	0	8	6	1	0	15	1
2	16	3	8	59	2	1	1	1	1	3	3	3	3	3	3	5	3	3	3	3	5	3	7	5	3	3	3	5	6	3	5	5	5	3	5	105	4	0	16	0	8	1	1	0	10	1
2	23	1	9	59	8	2	2	1	2	5	2	6	2	5	2	2	5	3	2	1	2	3	5	5	5	5	5	5	5	5	5	3	3	3	5	106	2	9	5	0	13	1	0	0	14	0
2	22	2	7	69	7	2	2	2	2	2	2	2	1	2	1	2	2	1	1	2	1	1	1	1	1	1	2	1	1	1	1	1	5	1	1	46	17	12	0	0	1	0	0	0	1	0
2	28	2	5	73	10	1	1	1	1	1	1	1	1	1	1	1	1	1	1	1	1	1	1	1	1	1	1	1	1	1	1	1	1	1	1	30	30	0	0	0	0	0	0	0	0	0
2	19	3	9	83	3	1	2	1	5	2	3	2	7	3	3	2	2	7	6	5	6	5	2	2	2	5	2	2	5	2	1	2	3	5	2	97	3	13	4	0	6	2	2	0	10	2
2	23	4	3	83	6	2	2	2	2	3	6	6	3	6	6	2	1	1	2	2	2	2	1	1	1	1	3	3	2	2	5	2	3	5	3	82	6	12	6	0	2	4	0	0	6	0
2	23	1	2	85	8	2	2	6	2	5	4	2	2	5	5	2	2	2	2	5	5	5	2	4	5	5	5	5	5	2	5	5	5	5	5	116	0	11	0	2	16	1	0	0	17	0
2	26	1	1	85	10	7	2	6	2	2	2	5	6	5	6	5	6	5	5	5	5	5	6	5	6	6	5	6	5	5	5	5	5	5	5	148	0	4	0	0	17	8	1	0	26	1
2	28	4	1	88	12	2	2	2	3	2	6	7	5	7	5	1	7	2	7	6	2	2	2	2	2	1	1	5	7	5	6	1	1	1	1	103	7	10	1	0	4	3	5	0	12	5
2	23	4	6	88	8	5	5	2	4	5	5	2	2	4	4	5	4	5	5	5	5	2	5	6	5	2	2	2	1	4	2	2	1	5	2	108	2	10	0	5	12	1	0	0	13	0
2	24	4	9	88	9	2	2	5	5	6	7	6	7	5	6	5	6	6	6	7	2	2	2	2	4	6	6	5	2	2	5	7	5	7	2	140	0	9	0	1	7	8	5	0	20	5
2	19	4	6	88	4	2	2	2	2	7	6	2	2	6	2	2	2	5	7	2	2	7	2	2	2	5	5	2	2	5	2	7	5	2	7	108	0	18	0	0	5	2	5	0	12	5
2	23	1	1	91	8	2	5	2	5	2	2	2	2	2	2	2	1	2	5	5	2	6	5	2	5	2	5	2	5	2	5	2	5	4	5	98	1	16	0	1	11	1	0	0	12	0
2	19	1	6	93	4	4	2	2	2	2	2	2	2	2	2	2	2	2	2	2	2	2	2	2	2	2	2	2	2	2	2	2	2	2	1	61	1	28	0	1	0	0	0	0	0	0
2	21	4	1	93	6	2	2	2	2	2	2	2	2	2	2	2	2	2	2	2	2	2	2	2	2	2	2	2	2	2	2	2	2	2	2	60	0	30	0	0	0	0	0	0	0	0
2	23	1	4	93	7	6	5	5	6	5	5	6	5	2	5	2	5	2	4	5	5	2	2	2	2	2	2	5	5	5	5	5	5	5	5	125	0	9	0	1	17	3	0	0	20	0
2	25	1	3	93	9	2	2	4	3	3	2	2	2	1	3	5	5	3	3	5	5	3	3	3	5	3	3	6	5	3	6	3	5	3	5	106	1	5	13	1	8	2	0	0	10	0
2	19	4	8	101	4	1	5	1	1	1	1	1	1	1	1	1	1	1	1	1	1	1	1	1	1	1	1	1	1	1	1	1	1	1	1	34	29	0	0	0	1	0	0	0	1	0
2	24	4	8	109	6	2	2	1	1	1	1	1	1	1	1	1	1	1	1	1	1	2	1	1	1	1	2	1	1	1	1	1	1	1	1	34	26	4	0	0	0	0	0	0	0	0
2	25	2	8	109	7	2	2	2	2	2	2	2	2	2	2	1	1	2	1	2	1	2	2	1	2	1	1	3	2	5	3	5	6	3	6	70	7	16	3	0	2	2	0	0	4	0
2	20	1	5	129	6	2	1	1	1	1	1	1	1	1	1	1	1	1	1	1	1	1	1	1	1	1	1	1	1	1	1	1	1	1	1	31	29	1	0	0	0	0	0	0	0	0
2	17	1	7	136	3	2	2	2	2	2	2	2	2	2	2	2	2	2	2	2	2	2	2	2	2	2	2	2	1	1	1	2	2	2	2	57	3	27	0	0	0	0	0	0	0	0
2	15	2	8	136	1	2	2	2	2	2	2	5	1	1	1	1	2	2	1	1	2	1	2	2	1	2	2	2	2	1	1	1	2	2	5	55	11	17	0	0	2	0	0	0	2	0
2	20	2	7	138	4	2	2	1	2	1	1	2	1	1	1	1	1	1	1	1	1	1	1	1	1	1	1	1	1	1	1	1	1	1	1	34	26	4	0	0	0	0	0	0	0	0
2	21	3	6	138	5	2	4	5	2	2	2	2	2	2	2	2	4	2	5	4	4	2	2	4	2	5	5	2	4	4	2	7	5	7	2	99	0	16	0	7	5	0	2	0	7	2
2	23	2	2	142	8	2	1	2	1	2	7	5	5	5	3	5	5	5	2	5	4	6	6	5	5	5	5	1	5	5	6	7	2	5	6	128	3	5	1	1	14	4	2	0	20	2
2	16	1	9	149	2	4	2	3	1	1	1	1	1	1	1	1	1	1	1	1	1	1	1	1	1	1	1	1	1	1	1	1	1	1	1	36	27	1	1	1	0	0	0	0	0	0
2	17	3	3	149	3	2	4	5	6	2	5	5	5	1	5	5	5	5	5	5	5	5	5	5	5	2	5	5	5	5	5	5	4	5	1	132	2	3	0	2	22	1	0	0	23	0
2	21	4	3	149	6	2	1	2	1	1	2	3	3	2	1	1	1	5	6	5	2	5	4	6	2	5	5	2	6	5	4	4	5	6	1	98	7	7	2	3	7	4	0	0	11	0
2	23	4	5	149	8	5	5	6	5	1	4	2	3	2	3	2	1	2	2	1	3	1	6	1	2	2	2	2	2	2	1	2	1	2	4	77	7	13	3	2	3	2	0	0	5	0
2	22	3	5	149	7	2	2	5	2	5	5	6	6	5	4	2	5	5	6	6	5	5	6	4	7	2	6	7	6	6	6	5	6	7	6	150	0	5	0	2	9	11	3	0	23	3
2	19	4	3	158	5	1	2	2	1	2	2	1	1	2	3	1	1	1	1	3	2	1	1	2	1	1	1	1	1	2	1	1	1	1	1	42	20	8	2	0	0	0	0	0	0	0
2	25	3	7	158	8	2	2	2	2	2	2	5	4	2	2	4	2	2	5	5	2	4	5	2	2	2	2	3	4	4	5	4	4	5	1	92	1	15	1	7	6	0	0	0	6	0
2	24	4	5	158	7	2	2	2	2	5	2	3	3	2	4	5	6	5	5	7	5	6	5	5	3	5	5	5	2	2	3	2	3	3	2	111	0	10	6	1	10	2	1	0	13	1
2	21	1	5	158	6	2	2	2	2	1	2	4	2	2	2	1	2	2	2	6	6	5	5	2	4	4	4	2	6	4	3	6	3	3	3	94	2	13	4	5	2	4	0	0	6	0
2	18	1	5	158	4	2	2	2	4	2	2	5	4	2	4	4	2	4	2	2	2	4	5	6	2	4	4	2	4	2	4	4	4	3	5	98	0	13	1	12	3	1	0	0	4	0
2	20	4	9	161	6	2	1	1	1	1	1	1	1	1	1	1	1	1	1	1	1	1	2	1	1	1	1	1	1	1	1	1	1	1	1	32	28	2	0	0	0	0	0	0	0	0
2	25	1	2	161	11	2	2	2	2	2	2	2	2	2	1	2	2	1	2	2	1	1	1	1	1	1	2	1	2	1	2	1	5	2	1	51	12	17	0	0	1	0	0	0	1	0
2	22	1	10	161	8	2	2	2	2	2	2	2	2	1	1	2	2	1	2	2	2	2	2	2	1	2	2	2	2	2	2	2	2	2	2	56	4	26	0	0	0	0	0	0	0	0
2	23	2	1	161	9	2	1	2	2	2	1	2	2	2	2	2	2	2	2	1	2	1	1	1	2	1	2	1	3	2	1	2	2	1	2	51	10	19	1	0	0	0	0	0	0	0
2	23	3	6	176	7	5	4	4	7	2	2	2	2	2	1	5	2	1	1	1	1	5	1	1	1	1	1	2	1	1	1	1	1	1	1	61	17	7	0	2	3	0	1	0	4	1
2	23	3	1	177	7	2	2	5	5	5	1	2	1	4	2	2	5	2	2	5	2	5	5	5	4	5	2	5	5	4	2	2	2	2	2	97	2	14	0	3	11	0	0	0	11	0
2	25	2	7	181	9	2	2	2	1	2	1	1	1	1	1	1	1	1	4	2	2	2	1	2	2	2	2	1	2	1	1	1	1	2	1	46	16	13	0	1	0	0	0	0	0	0
2	21	3	7	181	6	2	2	2	1	2	5	2	2	5	4	4	2	4	5	5	5	2	2	3	5	2	6	2	3	5	6	5	5	5	5	108	1	11	2	3	11	2	0	0	13	0
2	17	4	7	189	3	4	6	2	1	1	1	1	1	1	1	1	1	1	6	5	5	5	2	2	2	2	1	1	1	1	1	1	1	1	1	60	19	5	0	1	3	2	0	0	5	0
2	15	1	1	189	1	2	2	1	4	5	5	4	2	4	4	5	2	5	5	5	2	2	5	4	5	5	2	2	2	5	5	4	2	2	2	104	1	12	0	6	11	0	0	0	11	0
2	19	3	4	189	5	1	2	1	1	3	2	2	2	3	3	5	2	1	3	1	1	1	1	1	1	1	1	1	1	1	1	2	1	1	2	49	18	7	4	0	1	0	0	0	1	0
1	5	3	1	208	4	2	2	2	2	2	2	2	2	1	2	1	1	1	1	1	1	1	1	1	1	1	1	1	1	1	1	2	2	1	1	41	19	11	0	0	0	0	0	0	0	0
1	6	3	3	208	5	2	2	2	2	2	2	2	1	2	2	2	2	1	2	2	2	2	1	1	1	1	1	1	1	1	1	1	3	5	5	55	12	15	1	0	2	0	0	0	2	0
2	19	4	2	217	4	2	2	2	1	2	2	7	5	5	7	1	1	1	1	1	1	1	1	1	1	1	1	1	1	1	1	1	1	1	1	55	21	5	0	0	2	0	2	0	4	2
2	18	3	6	217	3	2	2	2	2	2	2	2	2	4	5	4	2	2	2	2	2	5	2	2	2	2	2	2	2	6	2	5	2	5	2	80	0	23	0	2	4	1	0	0	5	0
2	23	1	3	217	7	5	2	5	5	2	5	5	2	5	2	5	5	1	5	5	3	2	2	2	5	5	5	5	2	6	5	5	5	2	2	115	1	10	1	0	17	1	0	0	18	0
2	24	1	6	217	8	2	2	2	3	6	3	3	2	5	7	7	7	5	5	5	7	7	2	5	5	5	7	7	7	5	7	5	5	5	5	148	0	5	3	0	12	1	9	0	22	9
2	16	3	2	223	2	2	2	1	1	1	1	1	1	1	1	1	2	1	1	1	1	1	1	1	1	1	1	1	1	1	1	2	1	1	1	34	26	4	0	0	0	0	0	0	0	0
2	19	4	5	223	5	1	2	1	1	1	1	2	1	1	1	1	1	1	1	1	1	1	1	1	1	1	1	1	1	1	1	2	1	1	1	33	27	3	0	0	0	0	0	0	0	0
2	23	4	2	223	9	1	1	1	1	1	1	1	1	1	1	1	1	1	1	1	1	2	1	2	1	2	1	1	1	1	1	1	1	1	1	33	27	3	0	0	0	0	0	0	0	0
2	24	1	5	223	10	2	2	2	2	2	2	5	2	2	2	2	2	2	2	1	2	2	2	2	1	1	1	1	1	1	1	1	1	1	1	51	12	17	0	0	1	0	0	0	1	0
2	15	1	9	223	1	1	1	1	2	2	2	2	1	1	2	1	1	1	1	1	1	1	1	1	1	5	1	1	1	1	1	1	1	2	2	41	22	7	0	0	1	0	0	0	1	0
2	17	3	5	223	3	2	1	2	2	2	2	1	1	1	2	2	2	1	2	2	1	2	2	2	2	2	2	2	2	2	2	2	2	2	2	54	6	24	0	0	0	0	0	0	0	0
2	22	3	10	223	8	2	2	2	2	2	1	1	1	1	1	2	1	1	1	1	2	1	1	1	1	1	2	5	2	2	2	2	2	2	2	49	14	15	0	0	1	0	0	0	1	0
2	23	3	9	227	9	2	2	2	2	5	2	3	4	5	2	2	1	1	1	4	5	3	5	5	4	2	3	2	1	1	2	2	2	2	2	79	5	14	3	3	5	0	0	0	5	0
2	17	3	8	227	3	5	5	6	5	6	6	5	5	5	5	5	2	5	5	5	6	1	5	7	5	2	1	1	2	5	2	1	5	2	3	123	4	5	1	0	15	4	1	0	20	1
2	19	1	1	227	5	1	2	2	2	1	1	2	2	2	1	1	1	1	2	2	2	2	5	5	5	5	3	5	3	3	3	3	5	6	5	83	7	10	5	0	7	1	0	0	8	0
2	24	2	2	227	10	2	2	1	3	3	3	5	3	3	5	5	3	3	5	3	6	3	6	3	3	3	3	3	6	2	1	2	6	3	5	104	2	4	15	0	5	4	0	0	9	0
2	17	1	5	228	3	2	2	2	2	2	1	1	2	5	5	4	7	1	2	2	5	2	2	1	2	1	1	1	4	1	1	1	1	1	1	65	13	11	0	2	3	0	1	0	4	1
2	18	4	1	228	4	2	2	2	7	1	1	1	1	2	1	1	1	1	1	2	1	1	1	1	1	1	1	2	2	1	1	1	1	1	1	43	22	7	0	0	0	0	1	0	1	1
2	24	3	5	228	9	2	5	4	2	2	1	1	1	2	1	2	2	1	2	2	2	1	1	1	2	1	2	1	1	1	1	2	2	2	2	52	13	15	0	1	1	0	0	0	1	0
2	15	4	6	229	1	2	4	2	1	2	1	2	1	1	1	1	1	1	1	1	1	1	1	1	1	1	1	1	1	1	1	1	1	1	1	37	25	4	0	1	0	0	0	0	0	0
2	16	2	4	229	2	2	2	5	1	2	3	2	1	3	1	1	1	1	1	1	1	1	1	1	1	1	1	1	1	1	1	1	1	1	1	42	23	4	2	0	1	0	0	0	1	0
2	28	2	4	229	12	2	2	2	2	1	2	2	2	5	2	2	2	3	2	2	1	4	5	1	1	1	1	1	1	1	1	3	3	5	5	67	10	12	3	1	4	0	0	0	4	0
2	15	2	9	233	1	2	3	2	1	1	1	1	1	1	1	1	1	1	1	1	1	1	1	1	1	1	1	1	2	1	1	1	1	1	1	35	26	3	1	0	0	0	0	0	0	0
2	22	2	9	233	7	2	2	2	1	2	2	2	2	1	1	1	2	2	2	1	1	2	1	1	1	1	1	1	1	1	1	1	1	1	1	41	19	11	0	0	0	0	0	0	0	0
2	18	1	1	233	3	2	2	2	2	2	1	1	1	2	2	2	2	1	1	2	2	2	2	2	2	2	2	1	1	2	2	2	2	1	2	52	8	22	0	0	0	0	0	0	0	0
2	16	1	4	233	2	2	2	2	2	1	1	2	1	1	1	1	1	1	1	1	5	3	2	3	5	2	3	5	3	3	3	3	3	3	3	69	10	7	10	0	3	0	0	0	3	0
2	26	4	6	233	11	2	2	1	5	2	5	5	5	5	2	1	3	5	5	3	2	5	5	2	2	1	2	2	1	1	5	5	5	5	5	99	5	9	2	0	14	0	0	0	14	0
3	33	4	7	235	4	2	1	1	1	1	1	2	1	1	1	1	1	1	1	1	1	1	1	1	1	1	1	1	1	1	1	1	1	1	1	32	28	2	0	0	0	0	0	0	0	0
3	31	2	1	237	4	2	1	1	1	1	1	1	5	1	7	5	5	5	5	5	5	6	5	5	5	7	5	5	5	6	6	7	5	7	5	130	7	1	0	0	15	3	4	0	22	4
3	38	4	8	239	10	5	2	5	6	5	5	6	6	5	5	5	5	5	2	2	1	1	1	1	1	1	1	1	1	5	1	1	1	2	1	89	13	4	0	0	10	3	0	0	13	0
3	38	4	7	256	9	2	2	1	1	2	2	2	1	1	1	1	1	1	1	1	1	1	1	1	1	1	1	1	1	1	1	1	1	1	1	35	25	5	0	0	0	0	0	0	0	0
3	33	2	9	256	5	2	1	7	1	2	2	6	5	5	7	6	7	7	6	5	5	6	7	6	5	7	7	6	7	6	7	7	7	2	2	156	2	5	0	0	5	7	11	0	23	11
3	31	3	4	256	3	3	3	2	2	2	2	2	3	5	2	2	2	2	2	2	5	2	2	4	4	5	4	5	2	1	2	5	2	2	5	86	1	17	3	3	6	0	0	0	6	0
3	31	3	10	280	4	2	7	5	1	7	5	3	1	2	5	5	7	2	1	2	2	6	2	4	4	5	5	5	6	4	5	5	5	1	2	116	4	7	1	3	10	2	3	0	15	3
3	30	2	7	287	3	1	4	2	2	2	2	2	2	2	6	1	7	1	1	1	1	1	1	4	2	6	2	5	5	5	5	5	6	5	5	94	8	9	0	2	7	3	1	0	11	1
3	39	2	8	287	10	1	2	2	3	6	5	5	5	6	6	6	3	3	6	5	5	2	5	6	6	5	6	5	5	1	5	5	5	6	5	136	2	3	3	0	13	9	0	0	22	0
3	35	1	6	287	6	2	2	2	2	1	2	5	5	5	5	5	5	5	6	3	5	1	1	5	7	6	5	5	6	5	5	5	5	6	7	129	3	5	1	0	15	4	2	0	21	2
1	3	4	5	301	3	1	2	2	2	2	2	2	4	2	2	2	1	2	2	1	1	1	1	1	1	1	1	1	1	1	1	1	1	1	1	44	18	11	0	1	0	0	0	0	0	0
1	10	3	1	301	10	2	2	2	2	2	2	2	2	2	2	2	2	2	2	2	2	2	2	2	2	2	2	2	2	2	2	2	2	2	2	60	0	30	0	0	0	0	0	0	0	0
1	5	2	7	301	5	2	2	2	2	2	3	6	2	2	2	2	2	2	2	2	6	2	2	2	2	5	2	2	2	2	6	3	5	3	5	84	0	21	3	0	3	3	0	0	6	0
1	7	3	2	303	7	2	1	1	3	2	2	2	1	2	1	1	2	1	1	1	1	1	1	1	2	2	1	1	1	1	1	1	1	1	1	40	21	8	1	0	0	0	0	0	0	0
1	9	4	6	303	9	2	2	2	2	5	2	2	2	1	2	2	5	2	2	2	2	5	4	5	4	2	2	5	5	2	2	2	1	2	1	79	3	19	0	2	6	0	0	0	6	0
1	5	4	7	303	5	2	2	1	2	2	1	2	2	2	1	1	1	2	1	1	1	1	1	1	2	2	1	5	5	5	5	5	3	5	5	70	12	10	1	0	7	0	0	0	7	0
1	12	3	7	304	12	2	1	1	1	1	1	1	1	1	1	1	1	1	1	1	1	1	1	1	1	1	1	1	1	1	1	1	1	1	1	31	29	1	0	0	0	0	0	0	0	0
1	13	2	2	304	13	5	5	2	1	4	4	1	5	5	5	1	2	5	1	4	1	1	1	2	5	2	2	2	5	2	2	1	1	2	2	81	9	10	0	3	8	0	0	0	8	0
1	5	4	3	306	6	2	2	2	2	1	1	1	1	1	2	2	2	1	2	2	2	2	1	1	2	2	2	1	1	1	1	1	1	1	1	44	16	14	0	0	0	0	0	0	0	0
1	2	4	1	306	2	2	1	1	3	4	3	2	1	3	3	1	1	3	3	3	5	3	3	1	2	2	2	1	1	1	1	1	1	1	2	61	13	6	9	1	1	0	0	0	1	0
1	8	4	7	306	9	2	2	1	2	2	2	2	2	1	2	1	1	1	1	1	1	1	1	1	1	1	1	5	5	7	6	6	2	2	2	65	14	11	0	0	2	2	1	0	5	1
1	12	3	1	306	12	2	2	2	4	4	3	5	1	2	2	1	1	2	2	7	4	5	4	3	3	6	5	5	3	3	5	3	4	3	3	99	3	7	8	5	5	1	1	0	7	1
1	13	2	9	306	13	2	2	2	2	4	2	1	5	3	5	6	3	5	2	5	6	5	5	5	5	7	6	3	6	5	4	5	5	5	6	127	1	6	3	2	12	5	1	0	18	1
1	5	4	8	307	4	1	2	2	2	2	2	3	1	2	1	1	1	1	1	1	1	2	1	1	1	1	1	1	1	1	1	1	1	1	1	39	22	7	1	0	0	0	0	0	0	0
1	9	3	7	307	8	1	2	2	1	1	2	2	2	2	2	1	1	1	1	1	2	1	1	1	1	1	1	1	2	1	1	1	1	1	1	39	21	9	0	0	0	0	0	0	0	0
1	3	4	10	307	2	2	2	4	2	2	2	5	2	3	2	1	5	1	5	2	4	4	4	2	2	3	3	5	3	5	3	5	5	6	5	99	2	10	5	4	8	1	0	0	9	0
3	27	4	1	309	1	5	4	2	5	4	5	4	5	2	5	3	2	2	4	5	5	4	5	5	4	6	6	1	6	6	5	5	6	5	6	132	1	4	1	6	12	6	0	0	18	0
3	31	2	7	309	4	2	1	2	5	6	7	7	2	2	5	5	5	1	3	1	4	5	1	5	5	5	4	4	4	5	5	5	7	4	7	124	4	4	1	5	11	1	4	0	16	4
3	35	1	8	310	7	5	3	6	6	3	5	5	5	5	5	5	5	6	5	5	2	2	5	5	6	5	5	6	5	6	6	6	6	6	1	146	1	2	2	0	15	10	0	0	25	0
3	31	3	9	310	3	1	5	7	5	5	7	5	5	5	6	5	3	3	5	5	5	5	5	5	5	5	5	4	5	6	5	6	6	5	5	149	1	0	2	1	20	4	2	0	26	2
1	13	4	6	313	12	1	1	1	1	1	1	1	1	1	1	1	1	1	1	1	1	1	1	1	1	1	1	1	1	2	1	1	1	1	1	31	29	1	0	0	0	0	0	0	0	0
1	3	1	9	313	2	2	2	5	2	2	2	2	2	2	2	2	6	2	5	2	5	3	4	2	2	2	2	5	2	3	5	4	1	2	2	84	1	19	2	2	5	1	0	0	6	0
1	5	3	8	313	3	2	2	2	1	1	2	2	1	1	1	1	1	2	2	1	1	2	1	1	1	2	5	2	1	2	2	2	2	1	2	49	14	15	0	0	1	0	0	0	1	0
1	9	1	8	313	8	8	8	8	8	8	8	8	8	8	8	8	8	8	8	8	8	8	8	8	8	8	8	8	8	8	8	8	8	8	8	240	0	0	0	0	0	0	0	30	30	30
4	48	3	2	317	10	5	1	2	3	1	1	1	1	1	1	1	2	5	3	6	5	5	2	5	5	5	1	1	1	1	1	1	2	2	5	76	14	5	2	0	8	1	0	0	9	0
3	30	4	1	318	3	1	2	5	5	2	3	1	1	7	1	1	2	2	2	2	1	5	5	6	5	6	3	5	5	2	5	4	5	2	1	97	7	8	2	1	9	2	1	0	12	1
3	33	4	9	318	6	1	2	2	1	1	1	1	1	1	1	1	1	1	1	1	1	1	1	1	1	1	1	1	1	1	1	1	1	1	1	32	28	2	0	0	0	0	0	0	0	0
3	36	2	3	321	7	2	7	1	5	3	2	5	1	1	1	2	2	2	1	1	2	1	2	2	1	2	2	2	1	1	2	2	1	2	2	61	11	15	1	0	2	0	1	0	3	1
3	38	3	9	321	8	6	6	2	4	2	2	2	2	2	5	2	2	5	2	2	6	2	6	5	2	5	2	5	1	2	2	2	2	2	2	92	1	19	0	1	5	4	0	0	9	0
3	31	1	10	321	4	5	5	2	5	5	4	5	4	5	5	5	5	5	5	5	2	5	5	5	5	2	5	5	5	5	6	5	2	5	5	137	0	4	0	2	23	1	0	0	24	0
1	3	2	5	324	3	2	2	5	4	4	4	2	5	5	4	2	6	2	5	5	5	5	2	5	2	5	4	4	2	2	5	4	2	7	5	116	0	10	0	7	11	1	1	0	13	1
1	5	1	8	324	5	2	5	5	2	2	2	3	4	2	1	2	2	2	1	2	7	2	4	2	2	2	2	2	2	2	2	5	2	2	5	80	2	20	1	2	4	0	1	0	5	1
3	29	1	7	325	2	2	2	2	2	2	7	6	6	1	2	2	2	2	7	2	2	1	2	1	1	1	2	2	1	1	2	1	2	1	1	68	10	16	0	0	0	2	2	0	4	2
3	34	1	8	325	6	2	3	2	2	2	2	2	2	2	2	2	2	2	2	2	2	2	2	2	2	2	1	2	2	2	2	1	1	1	2	57	4	25	1	0	0	0	0	0	0	0
3	31	1	9	325	3	2	7	2	6	5	2	2	5	1	5	5	6	5	2	2	1	5	6	6	2	5	5	2	5	5	1	2	5	6	6	119	3	9	0	0	11	6	1	0	18	1
3	31	2	9	332	3	1	5	5	2	1	3	5	5	3	1	1	3	5	4	1	1	3	5	3	5	1	3	5	3	2	5	4	5	5	1	96	8	2	7	2	11	0	0	0	11	0
3	33	4	4	332	5	1	2	5	6	5	1	5	1	2	2	2	1	1	1	1	1	1	1	2	2	1	1	1	1	1	1	1	1	2	1	54	19	7	0	0	3	1	0	0	4	0
3	36	1	7	332	8	2	2	2	1	1	1	3	2	2	2	2	2	2	2	2	1	2	2	2	4	1	1	2	2	2	1	1	2	2	1	54	9	19	1	1	0	0	0	0	0	0
3	38	3	7	332	10	1	1	1	1	1	1	1	1	1	1	1	1	1	1	1	1	1	1	1	1	1	1	1	1	1	1	1	1	1	1	30	30	0	0	0	0	0	0	0	0	0
3	39	3	8	332	11	2	1	1	1	1	1	1	1	1	1	1	1	1	1	1	1	1	1	1	1	1	1	1	1	1	1	1	1	1	1	31	29	1	0	0	0	0	0	0	0	0
3	34	4	4	332	6	1	1	1	5	5	5	6	6	5	5	5	5	5	3	5	5	5	5	7	7	5	7	6	5	5	5	5	6	6	6	148	3	0	1	0	17	6	3	0	26	3
1	1	1	3	335	1	1	2	2	3	5	3	1	1	1	1	1	1	1	1	1	1	2	1	1	1	1	1	1	1	1	1	1	1	1	1	41	24	3	2	0	1	0	0	0	1	0
1	12	4	4	335	12	2	2	2	1	1	1	1	1	1	1	1	1	1	1	1	1	1	1	1	1	1	1	1	1	1	1	1	1	1	1	33	27	3	0	0	0	0	0	0	0	0
1	13	1	6	335	13	2	5	2	1	1	1	1	1	1	1	1	1	1	1	1	1	1	1	1	1	1	1	1	1	1	1	1	1	1	1	36	27	2	0	0	1	0	0	0	1	0
1	5	1	7	335	5	2	2	2	2	2	2	2	1	2	2	2	2	1	2	2	2	4	2	1	2	2	2	2	3	1	2	1	2	2	2	58	5	23	1	1	0	0	0	0	0	0
1	3	4	2	335	3	1	1	2	1	2	4	1	1	1	1	2	2	1	4	1	1	1	2	1	3	2	1	2	1	2	1	1	1	1	4	49	18	8	1	3	0	0	0	0	0	0
3	35	2	5	338	6	1	2	1	2	2	2	2	2	1	1	1	1	1	1	1	1	1	1	1	1	1	1	1	1	1	1	1	1	1	1	36	24	6	0	0	0	0	0	0	0	0
3	31	2	2	350	4	1	1	2	2	2	1	1	5	5	5	6	5	1	1	3	1	5	7	5	5	5	7	5	5	5	5	2	5	5	5	113	7	4	1	0	15	1	2	0	18	2
3	29	1	9	350	2	6	5	5	5	7	5	5	5	2	3	5	5	5	7	1	1	1	7	1	1	5	1	1	1	5	2	1	5	5	7	115	9	2	1	0	13	1	4	0	18	4
3	32	2	8	352	5	2	3	2	1	2	7	5	7	6	7	6	7	5	7	5	6	2	1	2	1	2	1	1	1	1	1	7	1	1	1	101	11	6	1	0	3	3	6	0	12	6
3	31	4	1	352	4	1	5	7	6	4	5	2	5	5	5	5	4	7	5	5	2	5	5	4	6	5	2	1	3	2	5	5	1	3	2	122	3	5	2	3	13	2	2	0	17	2
3	37	2	1	352	9	2	5	2	1	6	2	2	2	2	1	1	1	2	6	5	5	6	2	5	2	7	5	5	5	6	6	2	2	2	5	105	4	12	0	0	8	5	1	0	14	1
3	33	1	6	356	6	2	2	4	5	2	2	2	2	2	2	3	2	2	2	2	2	2	2	2	2	2	2	2	1	2	1	2	2	2	1	63	3	24	1	1	1	0	0	0	1	0
3	36	4	6	356	9	2	2	2	2	2	2	2	2	2	3	2	2	1	2	2	1	2	2	1	2	2	2	2	2	2	1	1	1	1	1	53	8	21	1	0	0	0	0	0	0	0
3	31	3	6	356	4	2	3	2	2	2	2	2	2	2	2	2	1	2	2	1	2	2	2	2	1	2	2	1	1	1	1	1	1	2	2	52	9	20	1	0	0	0	0	0	0	0
1	4	2	3	357	6	2	2	4	2	1	5	3	3	2	2	1	1	1	2	1	1	1	1	1	1	1	2	1	1	1	4	2	5	4	2	60	14	9	2	3	2	0	0	0	2	0
1	5	4	9	357	7	2	2	2	2	2	2	1	3	2	1	1	2	2	2	2	2	2	2	5	3	2	2	1	2	2	1	1	1	2	2	58	7	20	2	0	1	0	0	0	1	0
3	35	2	9	357	18	2	1	5	5	5	5	5	5	5	1	5	5	5	5	5	3	5	5	5	5	6	5	2	6	2	2	6	5	2	2	125	2	6	1	0	18	3	0	0	21	0
3	36	3	6	357	19	4	5	2	5	2	2	6	6	6	5	5	5	5	5	2	1	5	2	2	6	2	2	1	2	6	6	5	2	1	2	110	3	11	0	1	9	6	0	0	15	0
1	1	1	6	357	1	1	1	2	2	2	1	1	4	2	7	4	5	3	4	4	2	1	1	5	4	5	4	3	5	5	5	4	3	6	4	100	6	5	3	8	6	1	1	0	8	1
1	3	1	10	357	4	5	5	2	2	2	5	4	2	5	7	2	5	4	5	2	2	5	5	2	4	5	2	2	2	2	2	2	5	2	5	104	0	15	0	3	11	0	1	0	12	1
1	9	3	5	357	10	2	2	1	2	2	3	5	2	2	5	2	2	2	2	7	5	5	6	5	5	5	5	2	6	6	7	6	5	6	5	120	1	11	1	0	10	5	2	0	17	2
1	13	3	3	357	13	5	4	6	3	3	5	5	5	4	3	5	5	5	5	5	5	5	5	5	5	6	5	5	5	6	5	5	5	5	5	145	0	0	3	2	22	3	0	0	25	0
3	33	4	10	357	16	2	2	2	1	1	1	2	1	1	1	6	5	6	5	7	2	5	5	6	5	5	5	7	2	2	6	7	5	5	5	115	6	7	0	0	10	4	3	0	17	3
3	38	3	2	357	21	2	2	2	2	3	3	5	5	5	5	5	5	3	3	5	5	3	3	5	5	5	5	5	5	5	5	5	5	5	5	126	0	4	6	0	20	0	0	0	20	0
1	4	4	4	358	4	1	1	2	1	2	1	2	2	2	1	1	2	1	2	1	1	1	2	2	1	2	1	2	2	2	2	1	1	2	1	45	15	15	0	0	0	0	0	0	0	0
1	3	4	3	358	3	2	4	4	5	2	2	1	2	5	6	4	4	4	4	4	5	5	2	2	2	5	5	4	2	4	5	2	5	4	5	110	1	9	0	10	9	1	0	0	10	0
4	45	2	7	359	9	2	2	2	2	2	1	1	1	2	2	2	2	1	1	2	2	1	1	1	1	1	1	1	2	1	1	1	1	1	1	42	18	12	0	0	0	0	0	0	0	0
3	36	4	3	359	3	2	4	2	2	2	2	2	2	2	2	2	2	2	2	2	2	2	2	2	2	2	2	2	2	2	2	2	2	1	2	61	1	28	0	1	0	0	0	0	0	0
1	10	2	8	360	9	2	2	2	3	2	1	1	1	1	2	1	1	1	1	1	1	1	1	1	2	1	1	1	2	1	1	2	1	1	1	40	21	8	1	0	0	0	0	0	0	0
1	3	2	2	360	3	2	2	1	2	2	2	2	1	2	2	1	2	2	2	2	2	1	1	2	2	2	1	1	1	2	2	5	2	2	2	55	8	21	0	0	1	0	0	0	1	0
1	6	1	1	360	6	5	7	4	3	2	2	2	6	6	2	5	5	5	7	3	5	7	5	2	5	3	7	7	5	5	6	2	1	2	2	128	1	8	3	1	9	3	5	0	17	5
1	4	3	2	365	3	2	2	1	2	2	2	1	2	1	2	2	2	2	2	2	2	1	2	1	1	1	2	2	2	1	3	1	1	1	1	49	12	17	1	0	0	0	0	0	0	0
3	31	1	6	367	4	2	3	2	2	5	7	1	2	2	2	2	1	2	1	5	5	1	2	1	5	2	1	1	1	5	5	2	4	4	7	85	8	11	1	2	6	0	2	0	8	2
3	27	2	10	370	1	2	2	1	1	1	1	1	1	1	2	1	1	2	1	1	1	1	1	1	1	1	1	1	1	1	1	1	1	1	1	34	26	4	0	0	0	0	0	0	0	0
3	30	1	8	371	3	2	2	5	6	5	2	6	2	2	6	5	2	6	5	5	6	5	2	1	2	6	6	6	2	2	2	2	2	2	1	108	2	14	0	0	6	8	0	0	14	0
3	38	2	7	373	9	2	2	2	1	2	1	2	1	1	1	1	3	5	2	2	1	2	2	1	1	1	1	1	1	1	1	1	1	1	1	45	19	9	1	0	1	0	0	0	1	0
3	31	4	10	373	3	2	5	5	2	3	5	4	5	5	5	1	5	5	2	1	2	1	2	2	5	1	3	2	5	2	2	5	5	4	5	101	4	9	2	2	13	0	0	0	13	0
3	32	4	1	374	5	2	2	1	2	1	1	1	1	1	1	1	1	1	1	1	1	1	1	1	1	1	1	1	1	1	1	1	1	1	1	33	27	3	0	0	0	0	0	0	0	0
3	31	4	3	374	4	1	5	4	5	5	5	5	5	5	5	5	2	1	2	1	1	1	1	1	1	1	1	1	5	5	5	5	5	5	5	99	11	2	0	1	16	0	0	0	16	0
1	2	4	7	375	2	2	2	3	2	2	2	2	2	2	2	2	2	1	1	1	2	2	1	3	1	1	1	1	1	1	1	1	1	1	1	47	15	13	2	0	0	0	0	0	0	0
1	13	4	5	375	13	1	1	2	1	2	1	1	1	1	1	1	1	1	1	1	1	1	1	1	1	1	1	1	1	1	1	1	1	1	1	32	28	2	0	0	0	0	0	0	0	0
1	7	4	2	375	7	7	3	5	3	2	7	5	5	1	2	5	2	7	5	7	2	2	6	5	2	6	2	7	2	2	6	2	2	2	2	116	1	13	2	0	6	3	5	0	14	5
1	9	3	2	375	10	2	2	2	7	3	3	3	1	1	2	1	3	3	3	3	3	3	3	5	3	5	5	5	6	5	3	5	3	5	5	103	3	4	13	0	8	1	1	0	10	1
3	27	2	8	377	1	5	5	5	5	5	5	5	5	5	5	7	5	5	5	5	1	1	1	1	1	1	1	1	1	1	1	1	1	1	1	92	15	0	0	0	14	0	1	0	15	1
1	4	4	10	379	4	1	2	1	1	1	1	1	1	1	1	1	1	1	1	1	1	1	1	1	1	1	1	1	1	1	2	1	1	2	1	33	27	3	0	0	0	0	0	0	0	0
1	5	3	4	379	5	2	2	2	2	1	2	5	2	1	1	1	1	2	1	1	1	5	6	2	3	5	5	2	6	2	6	5	5	7	2	88	8	11	1	0	6	3	1	0	10	1
1	1	4	5	379	1	2	2	1	2	2	4	3	3	3	7	3	7	5	7	5	5	4	3	6	7	5	5	5	5	3	3	3	5	3	6	124	1	4	9	2	8	2	4	0	14	4
1	7	1	10	380	7	2	2	2	2	5	2	2	2	1	2	2	2	4	2	2	2	1	1	2	2	2	2	2	2	2	2	2	2	2	2	62	3	25	0	1	1	0	0	0	1	0
1	5	3	9	380	5	2	2	2	2	2	2	2	2	5	6	5	5	5	6	2	1	1	2	1	2	1	1	2	2	1	1	2	3	3	3	76	7	14	3	0	4	2	0	0	6	0
1	11	2	10	380	11	2	2	2	2	3	6	7	2	3	5	3	6	4	5	3	3	3	5	6	3	3	3	3	5	3	5	5	6	5	5	118	0	5	11	1	8	4	1	0	13	1
1	3	4	1	380	3	2	2	2	2	2	2	2	2	2	4	2	2	3	1	4	2	1	3	3	3	3	3	3	3	3	3	3	3	3	7	80	2	12	13	2	0	0	1	0	1	1
3	36	4	9	381	9	1	1	1	2	1	1	1	1	2	1	1	1	1	1	1	1	1	1	1	1	1	1	1	1	5	1	1	1	1	1	36	27	2	0	0	1	0	0	0	1	0
3	30	1	1	381	3	2	2	2	2	2	1	1	1	1	1	1	1	1	1	1	1	1	1	1	1	1	1	1	1	1	5	2	2	2	2	43	20	9	0	0	1	0	0	0	1	0
3	32	1	6	381	5	2	2	2	2	2	2	2	2	1	2	2	2	2	2	2	2	2	2	2	2	1	2	2	2	2	2	2	2	2	2	58	2	28	0	0	0	0	0	0	0	0
3	37	2	10	381	10	2	5	5	5	5	5	5	5	5	5	6	5	5	5	7	6	5	6	5	7	6	6	5	2	6	6	2	7	6	5	155	0	3	0	0	16	8	3	0	27	3
3	39	2	5	386	12	1	2	7	5	6	6	6	6	3	3	6	3	2	1	5	7	2	6	2	5	2	5	2	2	3	7	7	3	7	2	124	2	8	5	0	4	6	5	0	15	5
1	1	1	5	391	1	1	1	2	2	2	5	2	2	2	2	2	2	2	2	2	2	2	2	3	2	1	2	1	1	3	1	1	1	1	1	55	10	17	2	0	1	0	0	0	1	0
1	10	2	5	391	10	4	4	2	2	4	2	4	2	4	4	5	4	5	4	4	4	2	4	5	2	4	5	4	4	2	5	4	5	4	2	110	0	8	0	16	6	0	0	0	6	0
1	3	2	7	391	3	2	5	2	5	2	4	4	2	2	2	2	2	2	4	5	7	5	2	5	2	4	2	5	2	1	5	2	4	5	3	99	1	14	1	5	8	0	1	0	9	1
1	5	1	10	391	5	2	2	2	2	2	2	2	4	2	2	5	2	5	2	2	2	2	5	4	4	7	4	2	2	2	7	2	2	2	5	90	0	20	0	4	4	0	2	0	6	2
3	31	3	3	392	4	3	4	4	5	4	5	4	6	5	5	2	5	2	7	5	2	2	5	5	4	7	2	5	5	5	5	5	5	5	5	133	0	5	1	5	16	1	2	0	19	2
1	4	3	5	399	4	2	2	2	2	2	1	1	1	1	1	2	2	1	2	2	2	2	1	1	2	3	1	2	2	2	1	1	1	2	1	48	13	16	1	0	0	0	0	0	0	0
3	29	3	8	405	2	1	1	1	1	1	1	1	1	1	1	1	1	1	1	1	1	1	1	1	1	1	1	1	1	1	1	1	1	1	1	30	30	0	0	0	0	0	0	0	0	0
3	31	3	1	405	4	2	1	2	2	4	5	2	5	2	2	5	1	1	5	5	5	2	2	2	1	5	5	5	1	5	1	5	1	2	1	87	8	10	0	1	11	0	0	0	11	0
3	35	4	1	405	7	1	2	2	2	1	2	2	1	2	1	1	1	1	1	1	1	1	1	1	1	1	1	1	1	1	1	1	1	1	1	36	24	6	0	0	0	0	0	0	0	0
3	31	3	5	406	2	2	5	2	2	5	2	2	5	5	2	2	4	2	2	2	5	5	2	2	2	1	2	2	5	5	2	2	2	2	5	88	1	19	0	1	9	0	0	0	9	0
3	39	1	3	406	8	2	2	2	2	6	7	6	5	5	6	7	6	6	1	2	5	7	7	6	6	6	6	5	7	6	6	6	3	7	6	154	1	5	1	0	4	13	6	0	23	6
3	34	4	3	409	7	5	5	2	5	2	2	2	5	2	5	5	6	4	5	6	5	2	2	5	2	1	2	5	5	6	5	2	5	5	5	118	1	10	0	1	15	3	0	0	18	0
3	36	4	10	426	9	4	4	5	4	1	5	5	2	7	5	5	2	2	1	1	3	1	1	1	1	1	5	3	3	5	3	1	1	1	1	84	12	3	4	3	7	0	1	0	8	1
3	30	1	2	426	3	4	6	2	2	2	5	6	2	4	5	1	1	1	4	5	5	2	5	5	5	5	2	5	2	2	5	5	4	2	4	108	3	9	0	5	11	2	0	0	13	0
3	31	4	6	426	4	1	4	1	2	5	5	1	1	1	5	5	5	5	5	5	7	5	5	5	5	5	5	5	4	2	6	5	5	5	5	125	5	2	0	2	19	1	1	0	21	1
3	35	4	4	426	8	1	2	5	5	5	5	5	5	5	5	5	5	5	5	5	5	5	5	1	1	2	2	2	1	5	5	5	5	5	5	122	4	4	0	0	22	0	0	0	22	0
1	5	3	3	427	4	2	2	2	2	2	2	2	2	2	2	2	2	4	4	5	6	5	2	1	2	3	2	2	5	2	2	2	2	2	2	77	1	22	1	2	3	1	0	0	4	0
1	4	3	8	437	4	2	1	1	4	2	6	1	2	2	2	1	5	2	2	2	1	1	2	1	1	2	2	1	2	4	3	3	3	2	1	64	10	13	3	2	1	1	0	0	2	0
1	3	2	10	437	3	2	2	2	2	2	2	4	2	2	5	5	2	2	1	2	2	1	2	2	2	1	1	1	1	4	2	2	2	2	2	64	6	20	0	2	2	0	0	0	2	0
3	29	3	3	439	2	5	5	2	2	1	2	1	1	1	1	2	3	5	1	1	1	1	1	1	1	1	1	1	1	5	3	5	6	1	1	63	18	4	2	0	5	1	0	0	6	0
3	30	1	10	439	3	4	5	5	2	5	2	2	5	6	5	6	5	2	5	2	5	6	2	2	2	5	5	2	5	2	2	5	5	5	2	116	0	12	0	1	14	3	0	0	17	0
3	35	4	5	439	8	2	2	1	2	2	2	1	2	1	2	2	2	2	2	2	2	2	1	2	2	2	2	2	2	2	2	2	2	2	2	56	4	26	0	0	0	0	0	0	0	0
3	39	1	1	439	12	2	1	2	2	2	2	2	2	2	2	2	2	2	1	3	5	2	3	2	5	1	3	1	1	1	2	2	1	1	2	61	8	17	3	0	2	0	0	0	2	0
3	33	2	4	440	6	2	1	1	1	1	2	2	2	2	1	1	1	1	1	1	1	1	1	1	1	1	1	1	1	1	1	1	1	1	1	35	25	5	0	0	0	0	0	0	0	0
3	31	4	2	440	4	3	5	3	5	5	5	5	5	5	3	3	5	6	5	5	2	3	5	5	3	5	5	5	4	1	3	3	3	5	3	123	1	1	10	1	16	1	0	0	17	0
3	31	4	4	441	2	3	4	3	6	2	2	6	5	1	5	5	5	5	6	5	3	2	3	5	2	2	5	2	2	1	3	5	2	5	5	110	2	8	5	1	11	3	0	0	14	0
3	30	2	9	443	3	1	2	3	1	1	1	1	1	1	1	1	1	2	2	1	2	1	1	1	1	1	1	1	2	1	2	1	1	1	2	39	22	7	1	0	0	0	0	0	0	0
3	29	4	4	461	2	2	2	2	2	1	2	1	2	2	2	2	2	2	1	2	2	2	2	1	2	2	2	2	2	2	2	2	1	2	2	55	5	25	0	0	0	0	0	0	0	0
3	37	3	6	491	10	2	2	5	2	5	5	5	5	2	2	2	2	5	2	2	5	7	5	2	2	2	1	1	5	5	7	5	7	7	5	114	2	12	0	0	12	0	4	0	16	4
4	46	3	7	492	3	2	2	1	1	1	2	1	1	1	1	1	1	1	1	1	1	1	1	1	1	1	1	1	1	1	1	1	1	1	1	33	27	3	0	0	0	0	0	0	0	0
4	40	2	4	492	1	1	1	1	1	1	1	1	1	1	1	1	1	1	1	1	1	1	1	1	1	1	1	1	1	1	5	5	3	3	3	44	25	0	3	0	2	0	0	0	2	0
4	42	4	6	502	2	4	2	2	3	3	3	3	3	3	7	3	3	5	3	5	5	7	3	3	7	5	3	7	7	7	5	6	5	7	3	132	0	2	13	1	6	1	7	0	14	7
4	45	4	9	502	5	2	5	7	5	3	6	5	7	3	5	5	2	6	6	7	7	7	6	7	6	7	7	7	5	5	6	7	5	6	5	167	0	2	2	0	9	7	10	0	26	10
4	42	4	4	509	3	2	1	1	1	1	1	1	1	1	1	1	1	1	1	1	1	1	1	1	1	1	1	1	1	1	1	1	1	1	1	31	29	1	0	0	0	0	0	0	0	0
4	46	4	3	513	6	4	5	3	2	2	7	1	1	1	1	1	1	1	1	1	5	3	1	1	1	1	2	1	1	1	2	1	1	1	1	55	20	4	2	1	2	0	1	0	3	1
4	47	3	7	513	7	1	2	2	6	5	5	3	3	3	5	5	3	3	5	7	2	2	1	2	2	1	2	2	2	1	1	3	2	1	5	87	6	10	6	0	6	1	1	0	8	1
1	4	1	6	517	3	2	2	4	3	4	2	3	4	2	2	2	2	3	1	2	1	1	2	4	2	4	1	1	2	1	2	1	1	1	1	63	10	12	3	5	0	0	0	0	0	0
1	3	1	2	517	2	2	2	2	4	2	2	2	2	2	2	2	1	2	2	2	2	1	2	2	2	2	2	2	2	2	1	2	2	2	2	59	3	26	0	1	0	0	0	0	0	0
1	5	3	7	517	4	2	1	2	2	2	2	2	2	2	2	2	2	2	2	3	2	2	2	2	2	2	2	2	2	2	2	2	2	2	2	60	1	28	1	0	0	0	0	0	0	0
1	10	1	10	517	8	2	2	2	3	2	2	2	2	2	2	2	2	2	2	2	2	2	2	2	2	2	2	1	2	2	2	2	2	2	2	60	1	28	1	0	0	0	0	0	0	0
1	13	4	9	517	11	1	2	2	2	1	2	2	2	2	2	2	2	2	2	2	2	2	2	1	2	2	2	1	2	1	1	2	2	2	2	54	6	24	0	0	0	0	0	0	0	0
1	12	2	3	517	10	2	2	2	2	2	2	2	2	2	2	2	2	2	1	1	1	1	1	5	1	1	1	1	1	1	1	3	3	3	3	55	12	13	4	0	1	0	0	0	1	0
4	47	3	6	531	7	2	3	6	6	5	5	7	7	5	7	2	3	3	3	7	5	5	7	5	5	5	3	5	7	5	2	7	6	5	5	148	0	3	5	0	12	3	7	0	22	7
4	43	1	6	535	3	2	2	3	5	4	2	3	5	6	7	6	5	3	6	5	2	2	5	5	5	6	2	7	6	5	4	4	2	5	3	127	0	7	4	3	9	5	2	0	16	2
4	47	4	8	535	7	5	5	2	2	5	5	1	1	1	1	1	1	1	1	1	1	2	1	4	1	1	1	1	5	5	5	5	4	4	5	78	15	3	0	3	9	0	0	0	9	0
1	1	1	4	555	1	1	2	1	1	2	2	1	1	1	1	1	1	1	1	1	1	1	1	1	1	1	1	1	1	1	1	1	1	1	1	33	27	3	0	0	0	0	0	0	0	0
1	5	1	6	555	5	2	1	1	1	1	1	1	1	1	1	1	1	1	1	1	1	1	1	1	1	1	1	1	1	1	1	1	1	1	1	31	29	1	0	0	0	0	0	0	0	0
1	13	4	1	555	12	3	1	1	5	3	3	3	3	3	5	7	3	5	3	1	5	4	3	5	7	5	5	5	3	3	3	2	1	1	1	102	6	1	12	1	8	0	2	0	10	2
1	3	3	4	555	3	4	5	4	4	2	4	4	1	2	4	2	5	5	2	4	5	2	5	4	5	5	4	7	4	3	2	2	4	4	2	110	1	8	1	12	7	0	1	0	8	1
1	14	2	6	555	13	2	2	2	2	2	2	2	2	2	2	2	2	2	2	2	2	2	1	2	2	2	2	1	2	2	2	1	2	2	2	57	3	27	0	0	0	0	0	0	0	0
1	2	2	7	555	2	2	2	4	2	2	3	5	5	3	6	5	7	5	5	5	5	5	5	5	5	5	5	6	2	2	2	5	6	5	6	130	0	7	2	1	15	4	1	0	20	1
4	46	3	5	589	5	1	5	2	6	2	1	6	2	2	1	1	1	1	1	2	1	2	2	2	1	5	5	6	2	2	5	2	5	5	3	82	9	11	1	0	6	3	0	0	9	0
4	47	4	9	589	6	5	5	2	6	5	5	6	5	2	1	6	5	6	5	5	6	5	5	6	5	1	5	5	5	5	6	5	5	5	5	143	2	2	0	0	19	7	0	0	26	0
4	45	1	10	595	6	5	4	6	4	2	4	7	7	4	2	4	4	4	4	6	5	4	4	2	6	4	4	4	4	4	1	2	4	4	4	123	1	4	0	18	2	3	2	0	7	2
4	44	3	7	595	5	5	3	2	2	2	2	2	2	1	2	3	3	7	2	7	3	5	7	5	5	2	3	2	7	3	5	5	7	5	5	114	1	10	6	0	8	0	5	0	13	5
1	1	2	3	639	1	2	2	1	2	2	2	2	1	1	1	1	1	1	1	2	1	2	2	2	2	2	2	2	1	1	2	1	1	2	1	46	14	16	0	0	0	0	0	0	0	0
1	3	4	9	639	3	2	2	2	2	2	5	4	2	6	5	5	5	5	6	5	5	5	6	2	7	6	3	5	4	5	4	5	5	5	4	129	0	7	1	4	13	4	1	0	18	1
1	8	3	8	639	8	2	5	5	2	4	5	2	2	2	2	7	6	5	6	5	4	2	2	1	2	1	5	5	2	2	6	6	7	5	6	116	2	11	0	2	8	5	2	0	15	2
4	44	3	6	646	2	2	1	1	1	1	2	1	2	1	1	1	1	1	1	1	1	1	2	2	1	2	5	3	3	3	5	1	1	1	1	50	19	6	3	0	2	0	0	0	2	0
4	43	2	5	646	1	2	2	2	2	2	2	1	2	2	1	2	2	2	1	1	2	2	1	1	1	1	1	1	2	2	2	2	2	2	5	53	10	19	0	0	1	0	0	0	1	0
4	45	1	9	646	3	2	2	2	2	2	1	1	1	1	1	2	2	2	2	2	1	2	4	2	2	2	5	1	2	2	2	1	3	2	5	61	8	18	1	1	2	0	0	0	2	0
4	40	2	9	703	1	1	5	6	2	2	2	1	5	3	5	6	5	5	6	6	6	5	2	5	6	5	5	5	5	5	5	1	1	2	1	119	5	5	1	0	13	6	0	0	19	0
4	41	2	6	703	2	5	5	5	5	6	7	5	7	5	5	5	5	6	6	5	1	2	2	2	2	2	2	1	1	1	1	1	1	1	1	103	9	6	0	0	10	3	2	0	15	2
4	43	3	10	703	4	2	5	3	5	5	5	2	6	3	3	6	3	3	3	3	6	5	6	3	3	3	3	3	3	5	6	3	7	3	2	118	0	3	15	0	6	5	1	0	12	1
4	47	2	8	703	8	2	2	2	2	1	2	2	1	5	5	5	5	7	5	5	5	5	5	5	5	5	5	5	6	5	5	5	5	5	2	124	2	7	0	0	19	1	1	0	21	1
4	48	3	4	703	9	3	5	3	5	5	6	5	5	7	5	5	5	5	6	6	6	5	6	7	3	5	5	7	5	5	7	5	5	6	5	158	0	0	3	0	17	6	4	0	27	4
1	4	2	9	705	4	2	2	2	2	1	1	1	1	1	1	1	1	2	2	1	2	7	2	2	2	1	1	1	2	1	1	1	1	1	1	47	18	11	0	0	0	0	1	0	1	1
1	12	3	6	705	7	1	2	2	2	2	1	2	1	1	2	2	2	2	2	2	2	2	2	2	2	2	2	2	2	2	1	1	1	1	1	51	9	21	0	0	0	0	0	0	0	0
1	1	3	2	705	1	2	2	2	2	2	1	2	2	2	2	2	2	2	2	1	2	1	2	2	2	2	2	2	2	1	1	2	1	1	2	53	7	23	0	0	0	0	0	0	0	0
1	3	2	3	705	3	4	2	3	3	5	2	2	2	2	2	2	2	2	2	2	2	1	1	2	2	1	2	2	2	2	2	2	1	2	2	63	4	22	2	1	1	0	0	0	1	0
1	14	4	3	705	9	2	2	2	5	1	2	2	2	2	2	2	2	3	3	1	3	3	3	1	3	3	1	3	3	5	1	3	3	3	3	74	5	10	13	0	2	0	0	0	2	0
1	10	4	5	707	10	2	1	1	2	1	2	1	1	1	1	1	1	2	3	4	2	2	1	5	2	4	3	1	1	2	1	1	2	1	1	53	16	9	2	2	1	0	0	0	1	0
1	3	3	9	707	3	2	2	6	2	4	2	2	2	5	5	4	5	2	2	5	2	5	5	5	5	4	6	2	5	2	2	2	2	2	2	101	0	16	0	3	9	2	0	0	11	0
1	14	1	4	712	11	2	2	2	1	1	1	1	2	5	3	2	5	3	6	7	6	6	5	2	5	7	1	7	1	2	1	6	5	5	5	107	7	7	2	0	7	4	3	0	14	3
1	1	2	8	714	1	2	1	1	2	1	2	1	1	1	1	1	1	1	1	2	2	1	1	1	1	2	1	1	2	1	1	2	1	1	1	38	22	8	0	0	0	0	0	0	0	0
1	13	4	4	714	12	2	3	1	1	2	2	1	1	1	1	1	1	1	1	1	1	1	1	1	1	1	1	1	1	1	1	1	1	1	1	35	26	3	1	0	0	0	0	0	0	0
1	3	3	7	714	3	2	1	1	2	5	7	4	2	2	2	1	1	7	2	5	2	5	2	7	1	5	2	2	6	2	2	5	2	2	2	91	5	15	0	1	5	1	3	0	9	3
1	5	2	8	714	5	4	2	2	2	2	4	6	5	5	2	2	2	2	5	5	2	1	2	3	2	2	2	2	2	2	2	2	2	2	2	80	1	21	1	2	4	1	0	0	5	0
1	14	1	1	714	13	1	3	3	3	1	1	2	1	1	1	1	1	1	1	1	1	1	1	1	3	5	3	3	5	1	3	1	1	1	3	55	19	1	8	0	2	0	0	0	2	0
1	4	2	1	730	4	1	1	2	2	2	1	2	1	2	1	2	1	1	1	1	2	1	1	1	1	2	1	2	5	2	2	2	2	1	1	47	16	13	0	0	1	0	0	0	1	0
1	3	1	4	730	3	2	2	2	5	6	5	2	2	2	2	2	2	2	2	2	2	3	2	2	2	2	2	2	2	2	2	2	2	2	2	71	0	26	1	0	2	1	0	0	3	0
1	1	4	9	730	1	5	2	4	2	2	1	1	1	1	1	2	1	1	1	1	2	1	1	1	2	2	1	1	1	1	1	1	4	5	3	53	18	7	1	2	2	0	0	0	2	0
1	6	4	1	730	6	2	5	4	2	5	3	5	4	4	4	6	5	5	6	4	4	5	5	5	5	6	5	6	5	5	5	1	5	5	5	136	1	2	1	6	16	4	0	0	20	0
1	5	4	6	732	4	2	2	1	2	2	2	2	2	2	2	2	2	2	2	2	2	2	2	2	2	2	2	2	2	2	2	2	2	2	2	59	1	29	0	0	0	0	0	0	0	0
1	3	4	6	732	2	2	2	2	4	2	2	2	4	2	4	6	4	3	4	4	4	2	2	4	2	2	4	2	2	4	4	5	2	4	5	95	0	14	1	12	2	1	0	0	3	0
4	45	3	7	738	5	2	2	2	2	2	2	2	2	2	2	2	2	2	2	2	2	2	2	2	2	2	2	2	2	2	2	2	1	2	1	58	2	28	0	0	0	0	0	0	0	0
4	44	4	7	757	4	5	3	3	2	5	1	1	1	5	4	5	6	3	5	3	5	5	5	2	5	5	4	5	5	4	5	5	5	1	4	117	4	2	4	4	15	1	0	0	16	0
4	47	2	1	757	7	3	2	3	5	5	5	5	3	5	4	5	5	5	3	3	5	3	5	5	5	5	5	6	6	3	5	6	5	5	5	135	0	1	7	1	18	3	0	0	21	0
4	43	4	2	757	3	5	5	4	5	5	5	5	3	3	5	5	5	3	5	5	5	5	5	7	3	6	5	5	6	5	5	5	6	5	6	147	0	0	4	1	20	4	1	0	25	1
1	3	3	3	765	3	2	2	2	4	2	5	3	1	5	1	2	2	1	5	4	4	7	5	6	4	4	4	1	2	2	2	1	2	2	2	89	5	12	1	6	4	1	1	0	6	1
1	1	1	2	765	1	2	2	1	1	1	1	1	1	1	1	1	1	1	3	3	3	3	4	5	5	5	5	3	6	5	3	5	3	5	5	86	11	2	7	1	8	1	0	0	9	0
1	12	1	8	765	11	2	4	5	4	5	4	4	1	2	2	2	5	5	2	5	7	2	6	5	5	5	5	3	2	6	4	4	4	2	5	117	1	8	1	7	10	2	1	0	13	1
1	13	3	10	765	12	2	2	6	5	3	7	3	7	2	5	6	6	5	6	2	5	6	5	5	6	6	5	6	5	6	6	6	5	6	6	151	0	4	2	0	9	13	2	0	24	2
1	4	4	2	774	4	2	2	2	2	2	2	2	1	1	2	2	2	2	2	1	3	3	1	1	1	1	1	1	1	1	1	1	1	1	1	46	16	12	2	0	0	0	0	0	0	0
1	1	2	9	774	1	2	2	4	2	5	5	2	2	2	4	2	2	4	2	5	4	2	2	5	4	2	2	2	2	2	4	2	1	2	2	83	1	19	0	6	4	0	0	0	4	0
1	3	1	1	774	3	2	2	5	2	2	2	2	2	1	2	2	2	3	2	2	2	2	2	2	2	2	2	2	2	2	2	2	2	5	2	66	1	26	1	0	2	0	0	0	2	0
1	12	3	8	774	12	2	2	2	2	2	2	1	2	2	2	2	2	2	2	2	2	2	2	2	1	1	2	2	2	3	3	3	3	3	5	65	3	21	5	0	1	0	0	0	1	0
4	41	3	4	776	2	1	1	1	1	1	2	2	1	1	1	1	1	1	1	1	1	1	1	1	1	1	1	1	1	1	1	1	1	1	1	32	28	2	0	0	0	0	0	0	0	0
1	10	4	4	786	10	2	1	1	2	1	5	1	2	4	2	3	5	5	5	5	2	1	1	1	1	1	1	2	1	1	1	1	1	1	1	61	17	6	1	1	5	0	0	0	5	0
1	13	3	8	786	13	2	2	2	2	1	1	1	1	1	1	1	1	1	1	1	1	1	1	1	1	1	1	1	1	1	1	1	1	1	1	34	26	4	0	0	0	0	0	0	0	0
1	11	4	9	786	11	5	2	3	1	2	2	2	5	1	1	1	1	2	2	4	2	2	2	1	1	2	5	2	2	3	2	1	1	2	3	65	9	14	3	1	3	0	0	0	3	0
1	3	2	9	786	3	4	4	4	4	2	4	4	4	4	5	4	2	2	2	5	5	2	2	2	2	2	4	5	2	2	2	4	2	2	5	97	0	14	0	11	5	0	0	0	5	0
4	44	2	10	787	5	2	2	1	5	3	5	5	6	3	5	6	6	5	5	5	5	5	5	6	5	5	2	4	5	5	5	5	6	6	5	138	1	3	2	1	17	6	0	0	23	0
4	48	4	7	787	8	3	6	5	3	6	5	2	2	5	5	7	3	5	3	5	6	5	6	6	7	5	5	6	5	5	7	7	5	3	5	148	0	2	5	0	13	6	4	0	23	4
4	43	1	4	790	4	2	1	1	2	1	2	1	1	1	1	1	1	1	1	1	1	1	1	1	1	1	1	1	1	1	1	2	1	1	1	34	26	4	0	0	0	0	0	0	0	0
4	46	2	10	790	7	2	3	5	5	5	6	3	6	6	5	6	5	5	5	5	1	3	3	4	6	3	6	5	6	5	5	6	6	6	6	143	1	1	5	1	11	11	0	0	22	0
1	7	3	1	799	6	2	2	2	4	2	2	2	2	2	2	1	2	2	2	1	2	2	2	2	2	1	2	2	1	3	2	2	1	1	1	56	7	21	1	1	0	0	0	0	0	0
1	3	1	7	799	3	2	5	1	1	1	1	1	4	1	1	1	1	1	1	1	5	2	2	2	2	1	2	2	2	2	2	2	2	2	2	55	13	14	0	1	2	0	0	0	2	0
4	40	3	6	801	1	3	2	5	3	2	5	2	2	2	2	3	5	2	2	2	2	2	3	2	4	5	5	4	2	6	3	7	5	2	2	96	0	15	5	2	6	1	1	0	8	1
4	47	4	10	801	8	2	2	2	2	2	4	2	3	2	2	6	2	2	1	2	5	2	1	2	5	2	2	6	3	2	2	5	5	5	5	88	2	17	2	1	6	2	0	0	8	0
4	44	4	1	810	4	2	1	2	2	3	7	1	5	6	5	2	2	7	6	2	7	7	6	7	6	7	7	7	6	5	5	6	5	5	5	144	2	6	1	0	7	6	8	0	21	8
4	43	4	5	812	4	2	1	1	1	2	3	2	1	1	1	2	1	2	1	1	1	2	1	1	3	5	2	1	2	1	2	2	2	1	1	49	16	11	2	0	1	0	0	0	1	0
4	45	2	8	818	6	1	4	2	2	2	5	2	5	5	5	4	5	5	5	5	2	4	2	2	4	2	5	4	5	4	3	4	5	2	5	110	1	9	1	7	12	0	0	0	12	0
1	13	2	5	820	12	2	2	1	2	2	1	2	1	2	2	2	1	2	2	2	2	2	2	2	2	2	2	2	2	2	1	2	2	2	1	54	6	24	0	0	0	0	0	0	0	0
1	2	3	2	820	2	2	2	2	2	2	2	2	2	2	2	2	2	2	2	2	2	2	2	2	2	2	2	2	2	2	2	2	2	2	2	60	0	30	0	0	0	0	0	0	0	0
1	12	3	2	820	11	2	2	2	2	2	2	2	2	2	2	2	2	2	2	2	2	2	2	2	2	2	2	2	2	2	2	2	2	2	2	60	0	30	0	0	0	0	0	0	0	0
1	5	2	10	820	4	2	2	2	2	2	2	2	2	3	2	2	5	2	6	6	2	2	2	2	2	2	2	2	2	2	2	2	2	2	3	73	0	25	2	0	1	2	0	0	3	0
4	47	4	6	822	7	6	2	5	2	2	2	5	2	2	2	2	2	2	2	5	2	5	2	2	2	2	2	2	2	2	2	2	2	2	2	76	0	25	0	0	4	1	0	0	5	0
4	46	1	6	822	6	2	2	2	2	1	5	2	2	1	2	2	2	2	2	2	2	2	4	1	6	7	2	3	6	5	6	5	2	2	5	89	3	17	1	1	4	3	1	0	8	1
4	43	3	7	832	3	2	2	1	2	3	7	7	3	3	3	5	3	1	1	5	3	1	1	2	5	3	5	5	6	5	5	3	3	5	1	101	6	4	9	0	8	1	2	0	11	2
4	44	1	1	837	5	1	2	7	2	2	2	2	1	1	1	1	1	1	1	1	1	1	1	1	1	1	1	1	1	3	3	5	3	2	1	52	19	6	3	0	1	0	1	0	2	1
1	11	3	9	852	11	3	2	5	2	1	1	1	1	2	3	3	3	3	3	3	3	3	3	3	2	5	3	5	3	2	1	1	1	2	1	74	8	6	13	0	3	0	0	0	3	0
1	13	2	10	852	13	1	2	2	2	2	2	2	2	2	2	2	2	2	2	2	2	2	2	2	1	2	2	2	2	2	1	2	2	2	1	56	4	26	0	0	0	0	0	0	0	0
1	1	2	2	852	1	2	2	2	2	2	2	1	1	1	1	1	1	1	2	2	1	1	1	1	1	1	2	1	1	1	1	1	1	5	3	45	19	9	1	0	1	0	0	0	1	0
1	3	4	4	852	3	2	2	2	2	2	1	2	2	5	2	2	5	2	2	2	1	2	5	2	4	1	2	2	2	2	2	2	1	1	5	69	5	20	0	1	4	0	0	0	4	0
1	14	2	2	852	14	2	2	3	3	3	3	5	5	5	3	3	5	6	2	3	2	2	2	2	2	2	5	5	2	5	5	2	3	3	5	100	0	11	9	0	9	1	0	0	10	0
1	6	2	5	852	6	2	2	7	3	6	3	3	3	3	7	7	5	7	2	5	3	7	5	3	6	7	6	6	7	5	5	6	6	7	7	151	0	3	7	0	5	6	9	0	20	9
4	46	2	5	855	7	2	2	2	2	2	2	2	2	2	2	2	3	2	2	2	2	1	2	2	2	2	1	2	1	3	2	2	2	2	2	59	3	25	2	0	0	0	0	0	0	0
4	42	1	1	855	3	1	1	3	5	3	4	3	5	3	6	2	1	3	3	5	1	1	1	1	5	3	3	3	5	5	5	3	5	5	5	99	7	1	10	1	10	1	0	0	11	0
4	45	3	5	855	6	2	2	2	2	5	5	7	2	5	2	5	6	5	7	2	2	2	5	6	6	6	5	7	6	5	6	6	6	5	5	137	0	9	0	0	10	8	3	0	21	3
1	5	4	1	859	4	2	2	2	2	2	2	2	2	2	2	2	2	2	2	2	2	2	2	2	2	2	1	2	1	2	2	2	1	2	2	57	3	27	0	0	0	0	0	0	0	0
5	50	3	1	879	7	2	2	2	2	1	2	2	2	2	2	2	2	2	1	2	1	2	2	2	2	1	2	2	1	2	2	2	1	2	3	55	6	23	1	0	0	0	0	0	0	0
5	49	3	1	887	2	5	5	3	6	6	7	5	7	7	6	3	5	3	6	5	6	3	6	3	6	2	1	2	2	3	3	5	1	2	1	125	3	4	7	0	6	7	3	0	16	3
5	50	4	4	890	8	6	5	5	3	5	6	6	5	6	6	5	6	6	6	7	6	6	5	5	6	5	6	6	6	6	6	5	6	5	6	168	0	0	1	0	10	18	1	0	29	1
5	50	2	9	892	6	2	5	5	5	5	5	5	5	5	5	5	5	5	5	6	5	5	5	5	5	5	5	6	5	5	5	5	6	5	4	149	0	1	0	1	25	3	0	0	28	0
5	49	4	7	892	4	2	2	2	5	3	5	5	5	3	5	7	5	3	5	5	5	5	6	5	5	6	5	6	5	6	5	5	5	5	5	141	0	3	3	0	19	4	1	0	24	1
5	50	4	5	897	8	2	2	2	1	2	5	2	2	2	5	3	2	2	2	2	2	2	1	1	2	2	2	2	2	2	2	2	2	2	2	64	3	24	1	0	2	0	0	0	2	0
5	49	2	10	897	2	2	2	5	2	2	4	4	4	4	2	2	4	4	4	1	4	2	4	2	4	2	2	5	4	4	2	2	2	4	4	93	1	13	0	14	2	0	0	0	2	0
5	49	1	9	907	2	2	2	1	2	1	1	1	1	1	1	1	1	1	1	1	1	1	1	1	1	1	1	1	1	1	1	1	1	1	1	33	27	3	0	0	0	0	0	0	0	0
5	50	2	1	908	6	5	5	6	7	2	5	5	2	2	5	2	2	6	6	1	1	1	1	1	2	2	1	2	1	1	1	1	1	1	1	79	13	8	0	0	5	3	1	0	9	1
1	6	2	7	21	6	7	8	8	8	8	8	8	8	8	8	8	8	8	8	8	8	8	8	8	8	8	8	8	8	3	1	3	2	1	2	203	2	2	2	0	0	0	1	23	24	24
2	28	4	5	28	11	7	8	8	1	1	1	1	1	1	1	2	5	2	1	3	7	1	1	1	1	1	2	1	1	1	1	1	1	1	1	65	21	3	1	0	1	0	2	2	5	4
2	26	4	8	28	10	7	8	8	8	8	8	8	8	8	8	8	8	8	8	8	8	8	8	8	8	8	8	8	8	1	1	1	5	6	5	210	3	0	0	0	2	1	1	23	27	24
2	16	4	9	28	2	7	8	8	8	8	8	8	8	8	8	8	8	8	8	8	8	8	8	8	8	8	1	1	1	2	1	2	6	5	6	192	4	2	0	0	1	2	1	20	24	21
2	15	2	2	40	1	7	8	8	8	8	8	8	8	8	8	8	8	8	8	8	8	8	8	8	8	8	8	8	8	8	8	1	2	2	1	213	2	2	0	0	0	0	1	25	26	26
2	19	4	1	40	4	7	8	8	8	8	8	8	8	8	8	8	8	8	8	8	8	8	8	8	8	8	8	8	8	8	8	8	1	1	1	218	3	0	0	0	0	0	1	26	27	27
2	24	4	6	40	7	7	8	8	8	8	8	8	8	8	8	8	8	8	8	8	8	8	8	8	8	8	8	8	8	8	8	8	1	1	1	218	3	0	0	0	0	0	1	26	27	27
2	28	2	6	42	10	7	8	8	8	8	8	8	8	8	8	8	8	8	8	8	8	8	8	8	8	8	1	1	1	1	2	2	2	2	2	181	4	5	0	0	0	0	1	20	21	21
2	28	1	9	45	10	7	8	8	8	8	8	8	8	8	8	8	8	8	8	8	8	8	1	1	1	1	2	1	1	1	2	2	1	2	2	153	8	5	0	0	0	0	1	16	17	17
2	28	1	4	57	12	7	8	8	8	8	8	8	8	8	8	8	8	8	8	8	8	8	1	1	2	2	1	1	1	1	1	2	1	1	1	151	10	3	0	0	0	0	1	16	17	17
2	20	2	9	69	6	7	8	8	8	8	8	8	8	8	8	8	8	8	8	8	8	8	8	8	8	8	8	8	8	8	8	8	8	8	8	239	0	0	0	0	0	0	1	29	30	30
2	25	4	9	73	8	7	8	8	8	8	8	8	8	8	8	8	8	8	8	8	8	8	8	8	8	8	8	8	8	8	8	8	8	8	8	239	0	0	0	0	0	0	1	29	30	30
2	23	4	10	75	8	7	8	8	8	8	8	8	8	8	8	8	8	8	8	8	8	8	8	8	8	8	8	8	8	1	1	1	1	1	1	197	6	0	0	0	0	0	1	23	24	24
2	15	3	9	83	1	7	8	8	8	8	8	8	8	8	8	8	8	8	8	8	8	8	8	8	8	8	8	8	8	8	8	8	8	8	8	239	0	0	0	0	0	0	1	29	30	30
2	15	3	3	93	1	7	8	8	8	8	8	8	8	8	8	8	8	8	8	8	8	8	8	8	8	8	8	7	5	2	2	3	2	1	2	199	1	4	1	0	1	0	2	21	24	23
2	16	2	6	101	1	7	8	8	8	8	8	8	8	8	8	8	8	8	8	8	8	8	8	8	8	8	8	8	8	8	8	8	1	2	5	223	1	1	0	0	1	0	1	26	28	27
2	28	4	7	109	9	7	8	8	8	8	8	8	8	8	8	8	8	8	8	8	8	8	8	8	8	8	8	8	8	8	8	8	8	8	8	239	0	0	0	0	0	0	1	29	30	30
2	28	2	10	136	11	7	8	8	8	8	8	8	8	8	8	8	8	1	1	1	2	2	2	7	5	2	2	2	2	1	5	1	2	5	2	140	5	9	0	0	3	0	2	11	16	13
2	15	4	9	138	1	7	8	8	8	8	8	8	8	8	8	8	8	8	8	8	8	8	8	8	8	8	8	8	8	8	8	8	8	8	8	239	0	0	0	0	0	0	1	29	30	30
2	25	2	3	149	9	7	8	8	8	8	8	8	8	8	8	8	8	8	8	8	8	8	8	8	8	8	8	8	8	8	8	8	8	8	1	232	1	0	0	0	0	0	1	28	29	29
2	15	3	10	153	1	7	8	8	8	8	8	8	8	8	8	8	8	8	8	8	8	8	8	8	8	8	8	8	8	8	8	1	2	2	2	214	1	3	0	0	0	0	1	25	26	26
2	26	3	9	161	12	7	8	8	8	8	8	8	8	8	8	8	8	8	8	8	8	8	8	8	8	8	8	8	8	8	1	1	5	1	1	208	4	0	0	0	1	0	1	24	26	25
2	26	3	8	176	10	7	8	8	8	8	8	8	8	8	8	8	8	8	8	8	8	8	8	8	8	8	8	8	8	8	8	8	8	2	2	227	0	2	0	0	0	0	1	27	28	28
2	25	3	8	177	8	7	8	8	8	8	5	6	7	8	8	8	8	8	8	8	8	8	8	8	8	8	8	8	8	8	8	8	8	8	8	233	0	0	0	0	1	1	2	26	30	28
2	26	1	3	177	9	7	8	8	8	8	8	8	8	8	8	8	8	8	8	8	8	8	8	8	8	8	8	8	8	8	8	8	8	8	8	239	0	0	0	0	0	0	1	29	30	30
2	16	4	5	181	2	7	8	8	8	8	8	8	8	8	8	8	8	8	8	8	8	8	8	8	8	8	8	8	1	2	2	2	2	1	1	194	3	4	0	0	0	0	1	22	23	23
2	23	3	3	189	9	7	8	8	8	8	8	8	8	8	8	8	8	8	8	8	8	8	8	8	8	8	8	8	8	8	8	8	8	8	8	239	0	0	0	0	0	0	1	29	30	30
2	19	3	2	195	4	7	8	8	8	8	8	8	8	8	8	8	8	8	8	8	8	8	8	8	8	8	8	8	8	8	8	8	8	8	8	239	0	0	0	0	0	0	1	29	30	30
1	11	3	2	208	11	7	8	8	8	8	8	8	8	8	8	8	8	8	8	8	8	8	8	8	8	8	8	8	8	8	8	1	1	1	1	211	4	0	0	0	0	0	1	25	26	26
1	13	4	10	208	13	7	8	8	8	8	8	8	8	8	8	8	8	8	8	8	8	8	8	8	8	8	8	8	8	8	8	2	1	1	2	213	2	2	0	0	0	0	1	25	26	26
2	15	3	4	227	1	7	8	8	8	8	8	8	8	8	8	8	8	8	8	8	8	8	8	8	8	8	8	8	8	8	8	8	8	8	1	232	1	0	0	0	0	0	1	28	29	29
2	21	2	8	227	7	7	8	8	8	8	8	8	8	8	8	8	8	8	8	8	8	8	8	8	1	2	1	5	2	1	1	2	2	1	1	170	6	4	0	0	1	0	1	18	20	19
3	34	4	8	237	7	7	8	8	8	8	8	8	8	8	8	8	8	8	8	8	8	8	8	8	8	8	8	8	8	8	8	8	8	8	8	239	0	0	0	0	0	0	1	29	30	30
3	37	2	3	237	10	7	8	8	8	8	8	8	8	8	8	8	8	8	8	8	8	8	8	8	8	8	8	8	8	8	8	8	8	8	8	239	0	0	0	0	0	0	1	29	30	30
3	39	4	2	237	12	7	8	8	8	8	8	8	8	8	8	8	8	8	8	8	8	8	8	8	8	8	8	8	8	8	8	8	8	8	8	239	0	0	0	0	0	0	1	29	30	30
3	33	3	2	239	5	7	8	8	8	8	8	8	8	8	8	8	8	8	8	8	8	8	8	8	8	8	8	8	8	8	8	8	8	8	8	239	0	0	0	0	0	0	1	29	30	30
3	34	3	2	239	6	7	8	8	8	8	8	8	8	8	8	8	8	8	8	8	8	8	8	8	8	8	8	8	8	8	8	8	8	8	8	239	0	0	0	0	0	0	1	29	30	30
3	35	1	4	256	7	7	8	8	8	8	8	8	8	8	8	8	8	8	8	8	8	8	8	8	8	8	8	8	8	8	8	8	8	8	8	239	0	0	0	0	0	0	1	29	30	30
1	12	4	7	301	12	7	8	8	8	8	8	8	8	8	8	8	8	8	8	8	8	8	8	8	8	8	8	8	8	8	8	8	8	8	8	239	0	0	0	0	0	0	1	29	30	30
3	32	4	5	309	5	4	8	8	8	8	8	8	8	8	8	8	8	8	8	8	8	8	8	8	8	8	8	8	8	8	8	8	8	8	8	236	0	0	0	1	0	0	0	29	29	29
3	36	1	9	309	9	7	8	8	8	8	8	8	8	8	8	8	8	8	8	8	8	8	8	8	8	8	8	8	8	8	8	8	8	8	8	239	0	0	0	0	0	0	1	29	30	30
3	27	4	8	310	1	7	8	8	8	8	8	8	8	8	8	8	8	8	8	8	8	8	8	8	8	8	8	8	8	8	8	8	8	8	8	239	0	0	0	0	0	0	1	29	30	30
1	6	3	4	313	4	7	8	8	8	8	8	8	8	8	8	8	8	8	8	8	8	8	8	8	8	8	8	8	8	8	8	8	8	8	8	239	0	0	0	0	0	0	1	29	30	30
1	8	4	5	313	6	7	8	8	8	8	8	8	8	8	8	8	8	8	8	8	8	8	8	8	8	8	8	8	8	8	8	8	8	8	8	239	0	0	0	0	0	0	1	29	30	30
1	14	2	1	315	14	7	8	8	8	8	8	8	8	8	8	8	8	8	8	8	8	8	8	8	8	8	8	8	8	8	8	8	8	8	8	239	0	0	0	0	0	0	1	29	30	30
4	45	3	6	317	6	7	8	8	8	8	8	8	8	8	8	8	8	8	8	8	8	8	8	8	8	8	1	1	2	5	2	2	1	1	1	183	5	3	0	0	1	0	1	20	22	21
3	35	1	9	317	2	7	8	8	8	8	8	8	8	8	8	8	8	8	8	8	8	8	8	8	8	8	8	8	8	8	8	8	8	8	8	239	0	0	0	0	0	0	1	29	30	30
3	39	3	9	318	10	7	8	8	8	8	8	8	8	8	8	8	8	8	8	8	8	8	8	8	8	8	8	8	8	8	8	8	8	1	1	225	2	0	0	0	0	0	1	27	28	28
3	29	2	7	318	2	7	8	8	8	8	8	8	8	8	8	8	8	8	8	8	8	8	8	8	8	8	8	8	8	8	8	8	8	8	8	239	0	0	0	0	0	0	1	29	30	30
3	32	2	1	318	5	7	8	8	8	8	8	8	8	8	8	8	8	8	8	8	8	8	8	8	8	8	8	8	8	8	8	8	8	8	8	239	0	0	0	0	0	0	1	29	30	30
3	32	3	10	320	4	7	8	8	8	8	8	8	8	8	8	8	8	8	8	8	8	8	8	8	8	8	8	8	8	8	8	8	8	8	8	239	0	0	0	0	0	0	1	29	30	30
3	33	1	4	320	5	7	8	8	8	8	8	8	8	8	8	8	8	8	8	8	8	8	8	8	8	8	8	8	8	8	8	8	8	8	8	239	0	0	0	0	0	0	1	29	30	30
3	38	3	10	320	9	7	8	8	8	8	8	8	8	8	8	8	8	8	8	8	8	8	8	8	8	8	8	8	8	8	8	8	8	8	8	239	0	0	0	0	0	0	1	29	30	30
3	30	3	6	321	3	7	8	8	8	8	8	8	8	8	8	8	8	8	8	8	8	8	8	8	8	8	8	8	8	8	8	1	2	2	2	214	1	3	0	0	0	0	1	25	26	26
3	39	1	7	321	9	7	8	8	8	8	8	8	8	8	8	8	8	8	8	8	8	8	8	8	8	8	8	8	8	8	8	1	2	2	2	214	1	3	0	0	0	0	1	25	26	26
3	38	3	8	325	10	7	8	8	8	8	8	8	8	8	8	8	8	8	1	1	1	1	2	2	2	2	2	1	2	2	1	2	2	1	2	130	7	10	0	0	0	0	1	12	13	13
3	33	1	8	325	5	7	8	8	8	8	8	8	8	8	8	8	8	8	8	8	8	8	8	8	8	8	8	8	8	8	8	8	8	8	8	239	0	0	0	0	0	0	1	29	30	30
3	38	3	6	338	9	7	8	8	8	8	8	8	8	8	8	8	8	8	8	8	8	8	8	8	8	8	8	8	8	8	8	8	8	8	8	239	0	0	0	0	0	0	1	29	30	30
3	39	3	6	338	10	7	8	8	8	8	8	8	8	8	8	8	8	8	8	8	8	8	8	8	8	8	8	8	8	8	8	8	8	8	8	239	0	0	0	0	0	0	1	29	30	30
3	27	3	9	350	1	7	8	8	8	8	8	8	8	8	8	8	8	8	8	8	8	8	8	8	8	8	8	8	8	8	8	8	8	8	8	239	0	0	0	0	0	0	1	29	30	30
3	34	3	5	350	6	7	8	8	8	8	8	8	8	8	8	8	8	8	8	8	8	8	8	8	8	8	8	8	8	8	8	8	8	8	8	239	0	0	0	0	0	0	1	29	30	30
4	40	4	4	352	12	7	8	8	8	8	8	8	8	8	8	8	8	8	8	8	8	8	8	8	8	8	8	8	8	8	8	8	8	8	1	232	1	0	0	0	0	0	1	28	29	29
3	32	2	9	356	5	7	8	8	8	8	8	8	8	8	8	8	8	8	8	8	8	8	8	8	8	8	8	8	8	8	8	8	8	8	8	239	0	0	0	0	0	0	1	29	30	30
3	34	1	6	356	7	7	8	8	8	8	8	8	8	8	8	8	8	8	8	8	8	8	8	8	8	8	8	8	8	8	8	8	8	8	8	239	0	0	0	0	0	0	1	29	30	30
1	9	1	7	358	10	7	8	8	8	8	8	8	8	8	8	8	8	8	8	8	8	8	8	8	8	8	8	8	8	8	8	8	8	8	8	239	0	0	0	0	0	0	1	29	30	30
4	43	3	8	359	7	7	8	8	8	8	8	8	8	8	8	8	8	8	8	8	8	8	8	8	8	8	8	8	8	8	8	8	8	8	8	239	0	0	0	0	0	0	1	29	30	30
1	2	3	9	362	2	7	8	8	8	8	8	8	8	8	8	8	8	8	8	8	8	8	8	8	2	2	2	2	2	2	2	2	2	2	2	173	0	11	0	0	0	0	1	18	19	19
3	36	2	9	367	9	7	8	8	8	8	8	8	8	8	8	8	8	8	8	8	8	8	8	8	8	8	8	8	8	8	8	8	8	8	8	239	0	0	0	0	0	0	1	29	30	30
3	32	1	9	370	4	7	8	8	8	8	8	8	8	8	8	8	8	8	8	8	8	8	8	8	8	8	8	8	8	8	8	8	8	8	8	239	0	0	0	0	0	0	1	29	30	30
3	33	2	2	370	5	7	8	8	8	8	8	8	8	8	8	8	8	8	8	8	8	8	8	8	8	8	8	8	8	8	8	8	8	8	8	239	0	0	0	0	0	0	1	29	30	30
3	38	2	9	370	9	7	8	8	8	8	8	8	8	8	8	8	8	8	8	8	8	8	8	8	8	8	8	8	8	8	8	8	8	8	8	239	0	0	0	0	0	0	1	29	30	30
3	34	3	9	371	7	7	8	8	8	8	8	8	8	8	8	8	8	8	8	8	8	8	8	8	8	8	8	8	8	8	8	8	2	2	1	220	1	2	0	0	0	0	1	26	27	27
3	35	3	3	371	8	7	8	8	8	8	8	8	8	8	8	8	8	8	8	8	8	8	8	8	8	8	8	8	8	8	8	8	1	1	1	218	3	0	0	0	0	0	1	26	27	27
3	29	2	8	374	2	7	8	8	8	8	8	8	8	8	8	8	8	8	8	8	8	8	8	8	8	8	8	8	8	8	8	8	8	8	8	239	0	0	0	0	0	0	1	29	30	30
3	35	3	5	374	7	7	8	8	8	8	8	8	8	8	8	8	8	8	8	8	8	8	8	8	8	8	8	8	8	8	8	8	8	8	8	239	0	0	0	0	0	0	1	29	30	30
3	36	1	4	374	8	7	8	8	8	8	8	8	8	8	8	8	8	8	8	8	8	8	8	8	8	8	8	8	8	8	8	8	8	8	8	239	0	0	0	0	0	0	1	29	30	30
3	39	3	5	374	9	7	8	8	8	8	8	8	8	8	8	8	8	8	8	8	8	8	8	8	8	8	8	8	8	8	8	8	8	8	8	239	0	0	0	0	0	0	1	29	30	30
3	31	2	8	377	3	7	8	8	8	8	8	8	8	8	8	8	8	8	8	8	8	8	8	8	8	8	8	8	8	8	8	8	8	8	8	239	0	0	0	0	0	0	1	29	30	30
3	34	1	7	377	6	7	8	8	8	8	8	8	8	8	8	8	8	8	8	8	8	8	8	8	8	8	8	8	8	8	8	8	8	8	8	239	0	0	0	0	0	0	1	29	30	30
3	35	3	6	377	7	7	8	8	8	8	8	8	8	8	8	8	8	8	8	8	8	8	8	8	8	8	8	8	8	8	8	8	8	8	8	239	0	0	0	0	0	0	1	29	30	30
3	39	4	4	377	11	7	8	8	8	8	8	8	8	8	8	8	8	8	8	8	8	8	8	8	8	8	8	8	8	8	8	8	8	8	8	239	0	0	0	0	0	0	1	29	30	30
3	35	3	7	381	8	7	8	8	8	8	8	8	8	8	8	8	8	8	8	8	8	8	8	1	1	1	2	2	2	1	1	1	1	2	2	160	7	5	0	0	0	0	1	17	18	18
3	35	3	8	383	8	7	8	8	8	8	8	8	8	8	8	8	8	8	8	8	8	8	8	8	8	8	8	8	8	8	8	8	8	8	8	239	0	0	0	0	0	0	1	29	30	30
3	29	2	9	386	2	7	8	8	8	8	8	8	8	8	8	8	8	8	8	8	8	8	8	8	8	8	8	8	8	8	8	8	8	8	8	239	0	0	0	0	0	0	1	29	30	30
3	33	1	2	386	6	7	8	8	8	8	8	8	8	8	8	8	8	8	8	8	8	8	8	8	8	8	8	8	8	8	8	8	8	8	8	239	0	0	0	0	0	0	1	29	30	30
3	34	1	2	386	7	7	8	8	8	8	8	8	8	8	8	8	8	8	8	8	8	8	8	8	8	8	8	8	8	8	8	8	8	8	8	239	0	0	0	0	0	0	1	29	30	30
3	38	2	2	386	11	7	8	8	8	8	8	8	8	8	8	8	8	8	8	8	8	8	8	8	8	8	8	8	8	8	8	8	8	8	8	239	0	0	0	0	0	0	1	29	30	30
3	32	4	10	392	5	7	8	8	8	8	8	8	8	8	8	8	8	8	8	8	8	8	8	8	8	8	8	8	8	8	8	8	1	2	1	219	2	1	0	0	0	0	1	26	27	27
3	36	2	1	392	8	7	8	8	8	8	8	8	8	8	8	8	8	8	8	8	8	8	8	8	8	8	8	1	2	1	1	2	1	2	2	187	4	4	0	0	0	0	1	21	22	22
3	27	3	10	392	1	7	8	8	8	8	8	8	8	8	8	8	8	8	8	8	8	8	8	8	8	8	8	8	8	8	8	8	8	8	8	239	0	0	0	0	0	0	1	29	30	30
3	33	2	3	392	6	7	8	8	8	8	8	8	8	8	8	8	8	8	8	8	8	8	8	8	8	8	8	8	8	8	8	8	8	8	8	239	0	0	0	0	0	0	1	29	30	30
1	2	4	6	399	2	7	8	8	8	8	8	8	8	8	8	8	8	8	8	8	8	8	8	8	8	8	8	8	1	2	1	1	2	2	3	195	3	3	1	0	0	0	1	22	23	23
3	33	1	10	405	5	7	8	8	8	8	8	8	8	8	8	8	8	8	8	8	8	8	8	8	8	8	8	8	8	1	1	1	1	1	1	197	6	0	0	0	0	0	1	23	24	24
3	38	1	9	406	7	7	8	8	8	8	8	8	8	8	8	8	8	8	8	8	8	8	8	8	8	8	8	8	8	8	8	8	8	8	8	239	0	0	0	0	0	0	1	29	30	30
3	33	4	3	409	6	7	8	8	8	8	8	8	8	8	8	8	8	8	8	8	8	8	8	8	8	8	8	8	8	8	8	8	8	8	8	239	0	0	0	0	0	0	1	29	30	30
3	36	2	8	409	9	7	8	8	8	8	8	8	8	8	8	8	8	8	8	8	8	8	8	8	8	8	8	8	8	8	8	8	8	8	8	239	0	0	0	0	0	0	1	29	30	30
3	38	1	7	426	11	7	8	8	8	8	8	8	8	8	8	8	8	8	8	8	8	8	8	8	8	8	8	8	8	8	8	1	1	1	1	211	4	0	0	0	0	0	1	25	26	26
1	14	4	6	427	11	7	8	8	8	8	8	8	8	8	8	8	8	8	8	8	1	2	1	1	2	1	2	1	2	6	4	2	2	2	1	149	6	7	0	1	0	1	1	14	16	15
1	12	3	9	427	9	7	8	8	8	8	8	8	8	8	8	8	8	8	8	8	8	8	8	8	8	8	8	8	8	2	5	2	1	1	2	204	2	3	0	0	1	0	1	23	25	24
3	36	2	5	439	9	7	8	8	8	8	8	8	8	8	8	8	8	8	8	8	8	8	8	8	8	8	8	8	8	8	8	2	2	2	2	215	0	4	0	0	0	0	1	25	26	26
3	37	2	8	439	10	7	8	8	8	8	8	8	8	8	8	8	8	8	8	8	8	8	8	8	8	8	8	8	8	8	8	8	8	8	8	239	0	0	0	0	0	0	1	29	30	30
3	38	1	5	440	11	7	8	8	8	8	8	8	8	8	8	8	8	8	8	8	8	8	8	8	8	8	8	8	8	8	8	8	8	8	1	232	1	0	0	0	0	0	1	28	29	29
3	39	2	1	440	12	7	8	8	8	8	8	8	8	8	8	8	8	8	8	8	8	8	8	8	8	8	8	8	8	8	8	2	1	2	2	214	1	3	0	0	0	0	1	25	26	26
3	33	1	3	441	4	7	8	8	8	8	8	8	8	8	8	8	8	8	8	8	8	8	8	8	8	8	8	8	8	8	8	8	8	1	1	225	2	0	0	0	0	0	1	27	28	28
3	39	3	1	443	11	7	8	8	8	8	8	8	8	8	8	8	8	8	8	8	8	8	8	8	8	8	8	8	8	8	8	8	8	8	8	239	0	0	0	0	0	0	1	29	30	30
3	30	4	5	461	3	7	8	8	8	8	8	8	8	8	8	8	8	8	8	8	8	8	8	8	8	8	8	8	8	8	8	8	8	8	1	232	1	0	0	0	0	0	1	28	29	29
3	33	3	3	461	5	7	8	8	8	8	8	8	8	8	8	8	8	8	8	8	8	8	8	8	8	8	8	8	8	8	8	8	8	1	1	225	2	0	0	0	0	0	1	27	28	28
3	36	4	8	461	8	7	8	8	8	8	8	8	8	8	8	8	8	8	8	8	8	8	8	8	8	8	8	8	8	8	8	8	8	8	1	232	1	0	0	0	0	0	1	28	29	29
3	34	3	3	461	6	7	8	8	8	8	8	8	8	8	8	8	8	8	8	8	8	8	8	8	8	8	8	8	8	8	8	8	8	8	8	239	0	0	0	0	0	0	1	29	30	30
3	35	4	9	461	7	7	8	8	8	8	8	8	8	8	8	8	8	8	8	8	8	8	8	8	8	8	8	8	8	8	8	8	8	8	8	239	0	0	0	0	0	0	1	29	30	30
3	38	1	2	461	10	7	8	8	8	8	8	8	8	8	8	8	8	8	8	8	8	8	8	8	8	8	8	8	8	8	8	8	8	8		231	0	0	0	0	0	0	1	28	29	29
3	27	2	5	491	1	7	8	8	8	8	8	8	8	8	8	8	8	8	8	8	8	8	8	8	8	8	8	8	8	8	8	8	8	8	8	239	0	0	0	0	0	0	1	29	30	30
4	48	2	2	502	8	7	8	8	8	8	8	8	8	8	8	8	8	8	8	8	8	8	8	8	8	8	8	1	1	1	2	5	5	6	5	201	3	1	0	0	3	1	1	21	26	22
4	40	2	3	509	1	7	8	8	8	8	8	8	8	8	8	8	8	8	8	8	8	8	8	8	8	8	8	8	8	8	8	8	8	8	8	239	0	0	0	0	0	0	1	29	30	30
4	41	1	7	509	2	7	8	8	8	8	8	8	8	8	8	8	8	8	8	8	8	8	8	8	8	8	8	8	8	8	8	8	8	8	8	239	0	0	0	0	0	0	1	29	30	30
4	45	4	10	509	6	7	8	8	8	8	8	8	8	8	8	8	8	8	8	8	8	8	8	8	8	8	8	8	8	8	8	8	8	8	8	239	0	0	0	0	0	0	1	29	30	30
4	46	3	8	509	7	7	8	8	8	8	8	8	1	1	1	1	1	1	2	1	1	1	1	1	7	8	8	8	8	8	8	8	8	8	8	155	11	1	0	0	0	0	2	16	18	18
4	48	3	6	509	9	7	8	8	8	8	8	8	8	8	8	8	8	8	8	8	8	8	8	8	8	8	8	8	8	8	8	8	8	8	8	239	0	0	0	0	0	0	1	29	30	30
4	41	1	9	531	2	7	8	8	8	8	8	8	8	8	8	8	8	8	8	8	8	8	8	8	8	8	2	1	1	1	1	1	2	2	1	179	6	3	0	0	0	0	1	20	21	21
4	42	4	2	531	3	7	8	8	8	8	8	8	8	8	8	8	8	8	8	8	8	8	8	8	8	8	8	8	8	8	8	8	8	8	1	232	1	0	0	0	0	0	1	28	29	29
4	40	3	1	531	1	7	8	8	8	8	8	8	8	8	8	8	8	8	8	8	8	8	8	8	8	8	8	8	8	8	8	8	8	1	2	226	1	1	0	0	0	0	1	27	28	28
4	46	3	9	535	6	7	8	8	8	8	8	8	8	8	8	8	8	8	8	8	8	8	8	8	8	8	8	8	8	8	8	8	8	8	8	239	0	0	0	0	0	0	1	29	30	30
4	48	3	9	563	9	7	8	8	8	8	8	8	8	8	8	8	8	8	8	8	8	8	8	8	8	8	8	8	8	8	8	8	8	8	8	239	0	0	0	0	0	0	1	29	30	30
4	48	3	8	595	9	7	8	8	8	8	8	8	8	8	8	8	8	8	8	8	8	8	8	8	8	8	8	8	8	8	8	8	8	8	8	239	0	0	0	0	0	0	1	29	30	30
4	40	4	3	642	1	7	8	8	8	8	8	8	8	8	8	8	8	8	8	8	8	8	8	8	8	8	8	8	8	8	8	8	8	8	8	239	0	0	0	0	0	0	1	29	30	30
4	46	4	10	642	7	7	8	8	8	8	8	8	8	8	8	8	8	8	8	8	8	8	8	8	8	8	8	8	8	8	8	8	8	8	8	239	0	0	0	0	0	0	1	29	30	30
1	14	2	10	707	13	7	8	8	8	8	8	8	8	8	8	8	8	8	8	8	8	8	8	8	8	8	8	8	8	8	8	8	8	8	8	239	0	0	0	0	0	0	1	29	30	30
1	12	3	10	714	11	7	8	8	8	8	8	8	8	8	8	8	8	8	8	8	8	8	8	8	8	8	8	8	8	8	8	8	8	8	8	239	0	0	0	0	0	0	1	29	30	30
4	44	2	7	716	4	7	8	8	8	8	8	8	8	8	8	8	8	8	8	8	8	8	8	8	8	8	8	8	8	8	8	1	5	2	5	220	1	1	0	0	2	0	1	25	28	26
4	40	2	7	721	1	7	8	8	8	8	8	8	8	8	8	8	8	8	8	8	8	8	8	8	8	8	8	5	1	2	2	1	1	1	2	190	4	3	0	0	1	0	1	21	23	22
4	44	3	2	721	5	7	8	8	8	8	8	8	8	8	8	8	8	8	8	8	8	8	8	8	8	8	8	2	2	2	2	2	2	2	2	191	0	8	0	0	0	0	1	21	22	22
4	43	2	4	721	4	7	8	8	8	8	8	8	8	8	8	8	8	8	8	8	8	8	8	8	8	8	8	8	8	8	8	8	8	8	8	239	0	0	0	0	0	0	1	29	30	30
1	12	4	9	732	11	7	8	8	8	8	8	8	8	8	8	8	8	8	8	8	8	8	8	8	8	8	8	8	8	8	8	8	8	8	8	239	0	0	0	0	0	0	1	29	30	30
4	41	2	10	737	2	7	8	8	8	8	8	8	8	8	8	8	8	8	8	8	8	8	8	8	8	8	8	8	8	8	8	8	8	8	8	239	0	0	0	0	0	0	1	29	30	30
4	48	4	6	737	8	7	8	8	8	8	8	8	8	8	8	8	8	8	8	8	8	8	8	8	8	8	8	8	8	8	8	8	8	8	8	239	0	0	0	0	0	0	1	29	30	30
4	40	4	2	738	1	7	8	8	8	8	8	8	8	8	8	8	8	8	8	8	8	8	8	8	8	8	8	8	8	8	8	8	8	8	8	239	0	0	0	0	0	0	1	29	30	30
1	9	4	9	765	9	7	8	8	8	8	8	8	8	8	8	8	8	8	8	8	8	8	8	8	8	8	8	8	8	8	8	8	8	8	8	239	0	0	0	0	0	0	1	29	30	30
4	40	4	7	790	1	7	8	8	8	8	8	8	8	8	8	8	8	8	8	8	8	8	8	8	8	1	1	1	1	1	1	1	1	1	1	169	10	0	0	0	0	0	1	19	20	20
4	41	3	7	790	2	7	8	8	8	8	8	8	8	8	8	8	8	8	8	8	8	8	8	2	2	2	1	2	1	1	1	1	1	1	1	159	8	4	0	0	0	0	1	17	18	18
4	46	2	7	796	7	7	8	8	8	8	8	8	8	8	8	8	8	8	8	8	8	8	8	8	8	8	8	8	1	1	1	1	1	1	1	190	7	0	0	0	0	0	1	22	23	23
4	48	4	4	796	9	7	8	8	8	8	8	8	8	8	8	8	8	8	8	8	1	1	1	2	1	1	1	1	1	2	1	1	2	2	1	138	11	4	0	0	0	0	1	14	15	15
4	40	2	6	796	1	2	8	8	8	8	8	8	8	8	8	8	8	8	8	8	8	8	8	8	8	8	8	1	1	1	1	2	2	2	2	182	4	5	0	0	0	0	0	21	21	21
4	41	3	8	796	2	7	8	8	8	8	8	8	8	8	8	8	8	8	8	8	8	8	8	8	8	8	8	1	1	2	2	2	2	2	2	189	2	6	0	0	0	0	1	21	22	22
4	41	3	9	801	2	7	8	8	8	8	8	8	8	8	8	8	8	8	8	8	8	8	8	8	8	8	8	8	8	8	8	8	8	8	8	239	0	0	0	0	0	0	1	29	30	30
4	48	4	5	801	9	7	8	8	8	8	8	8	8	8	8	8	8	8	8	8	8	8	8	8	8	8	8	8	8	8	8	8	8	8	8	239	0	0	0	0	0	0	1	29	30	30
4	42	1	9	805	3	7	8	8	8	8	8	8	8	8	8	8	8	8	8	8	8	8	8	8	8	8	8	8	8	8	2	2	1	1	5	210	2	2	0	0	1	0	1	24	26	25
4	41	4	4	810	2	7	8	8	8	8	8	8	8	8	8	8	8	8	8	8	8	8	8	8	8	8	8	8	8	8	8	8	8	8	8	239	0	0	0	0	0	0	1	29	30	30
4	48	1	1	810	8	7	8	8	8	8	8	8	8	8	8	8	8	8	8	8	8	8	8	8	8	8	8	8	8	8	8	8	8	8	8	239	0	0	0	0	0	0	1	29	30	30
4	44	3	9	812	5	7	8	8	8	8	8	8	8	8	8	8	8	8	8	8	8	8	8	8	8	8	8	8	8	8	2	2	2	1	1	207	2	3	0	0	0	0	1	24	25	25
4	40	3	3	812	1	7	8	8	8	8	8	8	8	8	8	8	8	8	8	8	8	8	8	8	8	8	8	8	8	8	8	8	8	8	8	239	0	0	0	0	0	0	1	29	30	30
4	46	4	9	812	7	7	8	8	8	8	8	8	8	8	8	8	8	8	8	8	8	8	8	8	8	8	8	8	8	8	8	8	8	8	8	239	0	0	0	0	0	0	1	29	30	30
4	48	2	4	812	9	7	8	8	8	8	8	8	8	8	8	8	8	8	8	8	8	8	8	8	8	8	8	8	8	8	8	8	8	8	8	239	0	0	0	0	0	0	1	29	30	30
4	41	4	6	818	2	7	8	8	8	8	8	8	8	8	8	8	8	8	8	8	8	8	8	8	8	8	8	8	8	8	8	8	8	8	8	239	0	0	0	0	0	0	1	29	30	30
4	48	1	5	818	9	7	8	8	8	8	8	8	8	8	8	8	8	8	8	8	8	8	8	8	8	8	8	8	8	8	8	8	8	8	8	239	0	0	0	0	0	0	1	29	30	30
1	8	3	4	820	7	7	8	8	8	8	8	8	8	8	8	8	8	8	8	8	8	8	8	8	8	8	8	8	8	8	8	8	8	8	8	239	0	0	0	0	0	0	1	29	30	30
4	41	4	7	822	2	7	8	8	8	8	8	8	8	8	8	8	8	8	8	8	8	8	8	8	8	8	8	8	8	8	8	8	8	8	8	239	0	0	0	0	0	0	1	29	30	30
4	42	1	4	822	3	7	8	8	8	8	8	8	8	8	8	8	8	8	8	8	8	8	8	8	8	8	8	8	8	8	8	8	8	8	8	239	0	0	0	0	0	0	1	29	30	30
4	45	4	2	822	5	7	8	8	8	8	8	8	8	8	8	8	8	8	8	8	8	8	8	8	8	8	8	8	8	8	8	8	8	8	8	239	0	0	0	0	0	0	1	29	30	30
4	46	2	8	837	7	7	8	8	8	8	8	8	8	8	8	8	8	8	8	8	8	8	8	8	8	8	8	8	8	8	8	8	2	1	1	219	2	1	0	0	0	0	1	26	27	27
4	41	4	9	837	2	7	8	8	8	8	8	8	8	8	8	8	8	8	8	8	8	8	8	8	8	8	8	8	8	8	8	8	8	8	8	239	0	0	0	0	0	0	1	29	30	30
1	7	4	7	852	7	7	8	8	8	8	8	8	8	1	2	1	1	2	2	7	8	8	8	8	8	8	8	8	8	8	8	8	8	8	8	199	3	3	0	0	0	0	2	22	24	24
5	50	2	7	882	6	7	8	8	8	8	8	8	8	8	8	8	8	8	8	8	8	8	8	8	8	8	8	8	8	8	8	8	8	8	8	239	0	0	0	0	0	0	1	29	30	30
5	50	4	9	884	6	7	8	8	8	8	8	8	8	8	8	8	8	8	8	8	8	8	8	8	8	8	8	8	8	2	3	1	1	2	1	201	3	2	1	0	0	0	1	23	24	24
5	49	3	10	884	2	7	8	8	8	8	8	8	8	8	8	8	8	8	8	8	8	2	2	2	2	2	2	5	2	2	2	2	2	2	2	158	0	13	0	0	1	0	1	15	17	16
5	50	1	8	884	3	7	8	8	8	8	8	8	8	8	8	8	8	8	8	8	8	8	1	2	1	2	2	2	2	1	2	2	2	2	2	158	3	10	0	0	0	0	1	16	17	17
5	50	3	7	887	7	7	8	8	8	8	8	8	8	8	8	8	8	8	8	8	8	8	8	3	1	3	2	2	2	2	1	2	2	1	1	165	4	6	2	0	0	0	1	17	18	18
5	50	1	9	892	5	7	8	8	8	8	8	8	8	8	8	8	8	8	8	8	8	8	8	8	8	8	8	8	8	8	8	2	1	6	1	217	2	1	0	0	0	1	1	25	27	26
5	50	1	10	907	5	7	8	8	8	8	8	8	8	8	8	8	8	8	8	8	8	8	8	8	8	8	8	8	8	8	8	8	1	1	2	219	2	1	0	0	0	0	1	26	27	27
5	49	4	8	911	4	7	8	8	8	8	8	8	8	8	8	8	8	8	8	8	8	8	8	8	8	8	2	2	1	2	6	2	6	2	1	191	2	5	0	0	0	2	1	20	23	21
5	50	1	6	911	5	7	8	8	8	8	8	8	8	8	8	8	8	8	8	8	8	8	8	8	8	8	8	8	8	8	8	8	1	1	1	218	3	0	0	0	0	0	1	26	27	27
5	50	2	5	911	6	7	8	8	8	8	8	8	8	8	8	8	8	8	8	8	8	8	8	8	8	8	8	1	1	1	1	2	3	2	1	187	5	2	1	0	0	0	1	21	22	22
1	12	3	3	21	10	1	7	8	8	8	8	8	8	8	8	8	8	8	8	8	8	8	8	8	8	8	8	8	8	8	8	8	8	8	8	232	1	0	0	0	0	0	1	28	29	29
2	20	4	8	28	5	5	7	8	8	8	8	8	8	8	8	8	8	8	8	8	8	8	8	8	8	8	8	8	8	8	8	8	8	8	8	236	0	0	0	0	1	0	1	28	30	29
2	20	2	10	40	5	1	7	8	8	8	8	8	8	8	8	8	8	8	8	8	8	8	8	8	8	8	8	8	8	8	8	8	8	8	8	232	1	0	0	0	0	0	1	28	29	29
2	20	4	5	41	6	4	7	8	8	8	8	8	8	8	8	8	8	8	8	8	8	8	8	8	8	8	8	8	8	8	8	8	8	8	8	235	0	0	0	1	0	0	1	28	29	29
2	22	3	9	49	8	5	7	8	8	8	8	8	8	8	8	8	8	8	8	8	8	8	8	8	8	8	8	8	8	1	1	1	1	5	5	202	4	0	0	0	3	0	1	22	26	23
2	24	1	9	49	9	2	7	8	8	8	8	8	8	8	8	8	8	8	8	8	8	8	8	8	8	8	8	8	1	5	5	6	6	5	5	210	1	1	0	0	4	2	1	21	28	22
2	18	1	8	59	4	2	7	8	8	8	8	8	8	8	8	8	8	8	8	8	8	8	8	8	8	8	8	8	8	8	8	8	1	1	2	213	2	2	0	0	0	0	1	25	26	26
2	20	1	8	59	6	5	7	8	8	8	8	8	8	8	8	8	8	8	8	8	8	8	8	8	8	8	8	8	8	8	8	8	8	8	8	236	0	0	0	0	1	0	1	28	30	29
2	28	2	2	59	12	6	7	8	8	8	8	8	8	8	8	8	8	8	8	8	8	8	8	8	8	8	8	8	8	8	8	8	8	8	8	237	0	0	0	0	0	1	1	28	30	29
2	19	2	8	69	5	4	7	8	8	8	8	8	8	8	8	8	8	8	8	8	8	8	8	8	8	8	8	8	8	8	8	8	8	8	8	235	0	0	0	1	0	0	1	28	29	29
2	16	4	4	73	2	2	7	8	8	8	8	8	8	8	8	8	8	8	8	8	8	8	8	8	8	8	8	8	8	8	8	8	8	2	1	220	1	2	0	0	0	0	1	26	27	27
2	18	2	10	73	4	2	7	8	8	8	8	8	8	8	8	8	8	8	8	8	8	8	8	8	8	8	8	8	8	8	8	8	8	8	8	233	0	1	0	0	0	0	1	28	29	29
2	24	1	2	73	7	5	7	8	8	8	8	8	8	8	8	8	8	8	8	8	8	8	8	8	8	8	8	8	8	8	8	8	8	8	8	236	0	0	0	0	1	0	1	28	30	29
2	24	3	9	75	9	5	7	8	8	8	8	8	8	8	8	8	8	8	8	8	8	8	8	8	8	8	8	8	8	1	5	1	1	2	1	199	4	1	0	0	2	0	1	22	25	23
2	26	3	2	75	11	3	7	8	8	8	8	8	8	8	8	8	8	8	8	8	8	8	8	8	8	8	8	8	8	8	8	8	8	2	1	221	1	1	1	0	0	0	1	26	27	27
2	17	1	6	75	3	5	7	8	8	8	8	8	8	8	8	8	8	8	8	8	8	8	8	8	8	8	8	8	1	1	1	1	5	1	6	196	5	0	0	0	2	1	1	21	25	22
2	16	1	8	83	2	2	7	8	8	8	8	8	8	8	8	8	8	8	8	8	8	8	8	8	8	8	8	8	8	8	8	8	8	8	8	233	0	1	0	0	0	0	1	28	29	29
2	26	4	9	83	9	6	7	8	8	8	8	8	8	8	8	8	8	8	8	8	8	8	8	8	8	8	8	8	8	8	8	8	8	8	8	237	0	0	0	0	0	1	1	28	30	29
2	15	3	2	85	1	5	7	8	8	8	8	8	8	8	8	8	8	8	8	8	8	8	8	8	8	8	8	8	8	2	1	1	2	1	1	196	4	2	0	0	1	0	1	22	24	23
2	21	2	9	85	6	2	7	8	8	8	8	8	8	8	8	8	8	8	8	8	8	8	8	8	8	8	8	8	8	8	8	8	8	8	8	233	0	1	0	0	0	0	1	28	29	29
2	16	2	1	91	1	3	7	8	8	8	8	8	8	8	8	8	8	8	8	8	8	8	8	8	8	8	8	8	8	8	8	8	8	8	8	234	0	0	1	0	0	0	1	28	29	29
2	17	4	8	91	2	5	7	8	8	8	8	8	8	8	8	8	8	8	8	8	8	8	8	8	8	8	8	8	8	8	8	8	8	8	8	236	0	0	0	0	1	0	1	28	30	29
2	18	2	2	91	3	4	7	8	8	8	8	8	8	8	8	8	8	8	8	8	8	8	8	8	8	8	8	8	8	8	8	8	8	8	8	235	0	0	0	1	0	0	1	28	29	29
2	20	3	6	91	5	5	7	8	8	8	8	8	8	8	8	8	8	8	8	8	8	8	8	8	8	8	8	8	8	8	8	8	8	8	8	236	0	0	0	0	1	0	1	28	30	29
2	21	2	7	91	6	6	7	8	8	8	8	8	8	8	8	8	8	8	8	8	8	8	8	8	8	8	8	8	8	8	8	8	8	8	8	237	0	0	0	0	0	1	1	28	30	29
2	24	4	4	91	9	5	7	8	8	8	8	8	8	8	8	8	8	8	8	8	8	8	8	8	8	8	8	8	8	8	8	8	8	8	8	236	0	0	0	0	1	0	1	28	30	29
2	28	2	1	91	12	2	7	8	8	8	8	8	8	8	8	8	8	8	8	8	8	8	8	8	8	8	8	8	8	8	8	8	8	8	8	233	0	1	0	0	0	0	1	28	29	29
2	26	1	7	93	10	5	7	8	8	8	8	8	8	8	8	8	8	8	8	8	8	8	8	8	8	1	1	1	2	1	1	1	1	1	2	168	8	2	0	0	1	0	1	18	20	19
2	18	3	2	101	3	2	7	8	8	8	8	8	8	8	8	8	8	8	8	8	8	8	8	8	8	8	8	8	8	8	8	8	8	8	8	233	0	1	0	0	0	0	1	28	29	29
2	24	4	10	101	8	2	7	8	8	8	8	8	8	8	8	8	8	8	8	8	8	8	8	8	8	8	8	8	8	8	8	8	8	8	8	233	0	1	0	0	0	0	1	28	29	29
2	25	2	2	101	9	2	7	8	8	8	8	8	8	8	8	8	8	8	8	8	8	8	8	8	8	8	8	8	8	8	8	8	8	8	8	233	0	1	0	0	0	0	1	28	29	29
2	25	3	9	105	6	2	7	8	8	8	8	8	8	8	8	8	8	8	8	8	8	8	8	8	8	8	8	1	1	1	1	5	1	6	1	186	6	1	0	0	1	1	1	20	23	21
2	25	1	1	129	9	4	7	8	8	8	8	8	8	8	8	8	8	8	8	8	8	8	8	8	8	8	8	8	8	8	8	8	1	2	1	215	2	1	0	1	0	0	1	25	26	26
2	16	1	1	129	2	4	7	8	8	8	8	8	8	8	8	8	8	8	8	8	8	8	8	8	8	8	8	8	8	8	2	1	1	1	2	202	3	2	0	1	0	0	1	23	24	24
2	18	4	8	129	4	5	7	8	8	8	8	8	8	8	8	8	8	8	8	8	8	8	8	8	8	8	8	8	8	8	8	8	8	8	8	236	0	0	0	0	1	0	1	28	30	29
2	18	4	6	136	4	4	7	8	8	8	8	8	8	8	8	8	8	8	8	8	8	8	8	8	8	8	8	8	2	2	1	1	1	1	1	188	5	2	0	1	0	0	1	21	22	22
2	22	1	2	136	7	2	7	8	8	8	8	8	8	8	8	8	8	8	8	8	8	8	8	8	8	8	8	8	8	8	8	8	8	8	8	233	0	1	0	0	0	0	1	28	29	29
2	24	1	3	138	7	6	7	8	8	8	8	8	8	8	8	8	8	8	8	8	8	8	8	8	8	8	8	8	8	8	8	8	8	8	8	237	0	0	0	0	0	1	1	28	30	29
2	22	1	5	142	7	5	7	8	8	8	8	8	8	8	8	8	8	8	8	8	8	8	8	8	8	8	8	8	1	2	1	2	1	2	1	190	4	3	0	0	1	0	1	21	23	22
2	19	3	10	142	5	3	7	8	8	8	8	8	8	8	8	8	8	8	8	8	8	8	8	8	8	8	8	8	8	8	8	8	8	2	3	223	0	1	2	0	0	0	1	26	27	27
2	15	3	8	142	1	5	7	8	8	8	8	8	8	8	8	8	8	8	8	8	8	8	8	8	8	8	8	8	8	8	8	8	8	8	8	236	0	0	0	0	1	0	1	28	30	29
2	18	2	5	142	4	5	7	8	8	8	8	8	8	8	8	8	8	8	8	8	8	8	8	8	8	8	8	8	8	8	8	8	8	8	8	236	0	0	0	0	1	0	1	28	30	29
2	20	4	4	149	5	5	7	8	8	8	8	8	8	8	8	8	8	8	8	8	8	8	8	8	8	8	8	8	8	8	8	8	8	8	8	236	0	0	0	0	1	0	1	28	30	29
2	18	2	7	153	3	5	7	8	8	8	8	8	8	8	8	8	8	8	8	8	8	8	1	2	6	5	2	5	2	2	2	2	2	2	2	167	1	9	0	0	3	1	1	15	20	16
2	20	2	8	153	5	5	7	8	8	8	8	8	8	8	8	8	8	8	8	8	8	8	8	8	8	8	8	8	8	8	8	8	8	1	2	223	1	1	0	0	1	0	1	26	28	27
2	21	1	9	153	6	2	7	8	8	8	8	8	8	8	8	8	8	8	8	8	8	8	8	8	8	8	8	8	1	5	1	2	2	2	2	192	2	5	0	0	1	0	1	21	23	22
2	23	2	10	153	8	5	7	8	8	8	8	8	8	8	8	8	8	8	8	8	8	8	8	8	8	8	1	2	1	1	1	2	1	2	2	177	5	4	0	0	1	0	1	19	21	20
2	24	3	1	153	9	2	7	8	8	8	8	8	8	8	8	8	8	8	8	8	8	8	8	8	8	8	8	8	8	8	8	8	8	8	8	233	0	1	0	0	0	0	1	28	29	29
2	28	1	7	158	10	5	7	8	8	8	8	8	8	8	8	8	8	8	8	8	8	8	8	8	8	8	8	8	8	8	8	8	8	8	8	236	0	0	0	0	1	0	1	28	30	29
2	16	3	1	176	2	5	7	8	8	8	8	8	8	8	8	8	8	8	8	8	8	8	8	8	8	8	8	8	8	8	8	8	8	8	8	236	0	0	0	0	1	0	1	28	30	29
2	16	3	9	177	2	2	7	8	8	8	8	8	8	8	8	8	8	8	8	8	8	8	8	8	8	8	8	8	8	8	8	8	8	8	8	233	0	1	0	0	0	0	1	28	29	29
2	20	4	2	177	5	1	7	8	8	8	8	8	8	8	8	8	8	8	8	8	8	8	8	8	8	8	8	8	8	8	8	8	8	8	8	232	1	0	0	0	0	0	1	28	29	29
2	21	1	8	177	6	1	7	8	8	8	8	8	8	8	8	8	8	8	8	8	8	8	8	8	8	8	8	8	8	8	8	8	8	8	8	232	1	0	0	0	0	0	1	28	29	29
2	20	1	3	189	6	1	2	7	8	8	8	8	8	8	8	8	8	8	1	7	8	8	8	8	8	8	8	8	8	8	8	1	2	2	1	192	4	3	0	0	0	0	2	21	23	23
2	21	4	9	189	7	4	7	8	8	8	8	8	8	8	8	8	8	8	8	8	8	8	8	8	8	8	8	8	8	8	8	8	8	1	1	221	2	0	0	1	0	0	1	26	27	27
2	24	4	1	195	9	2	7	8	8	8	8	8	8	8	8	8	8	8	8	8	8	8	8	8	8	8	8	8	8	8	8	8	8	8	1	226	1	1	0	0	0	0	1	27	28	28
1	8	1	5	208	7	3	7	8	8	8	8	8	8	8	8	8	8	8	8	8	8	8	8	8	8	8	8	8	8	8	8	8	8	8	1	227	1	0	1	0	0	0	1	27	28	28
1	9	4	10	208	8	2	7	8	8	8	8	8	8	8	8	8	8	8	8	8	8	8	8	8	8	8	8	8	8	8	8	8	8	8	8	233	0	1	0	0	0	0	1	28	29	29
1	12	1	6	208	12	2	7	8	8	8	8	8	8	8	8	8	8	8	8	8	8	8	8	8	8	8	8	8	8	8	8	8	8	8	8	233	0	1	0	0	0	0	1	28	29	29
2	25	4	4	227	11	6	7	8	8	8	8	8	8	8	8	8	8	8	8	8	8	8	8	8	8	8	8	1	1	1	1	1	1	1	1	181	8	0	0	0	0	1	1	20	22	21
2	21	3	4	233	6	6	7	8	8	8	8	8	8	8	8	8	8	8	8	8	8	8	8	8	8	8	8	8	8	1	1	2	2	1	2	198	3	3	0	0	0	1	1	22	24	23
3	32	4	3	237	5	2	7	8	8	8	8	8	8	8	8	8	8	8	8	8	8	8	8	8	8	8	8	8	8	8	8	8	8	8	8	233	0	1	0	0	0	0	1	28	29	29
3	33	4	8	237	6	2	7	8	8	8	8	8	8	8	8	8	8	8	8	8	8	8	8	8	8	8	8	8	8	8	8	8	8	8	8	233	0	1	0	0	0	0	1	28	29	29
3	35	1	2	237	8	2	7	8	8	8	8	8	8	8	8	8	8	8	8	8	8	8	8	8	8	8	8	8	8	8	8	8	8	8	8	233	0	1	0	0	0	0	1	28	29	29
3	31	2	6	239	4	5	7	8	8	8	8	8	8	8	8	8	8	8	8	8	8	8	8	8	8	8	8	8	8	8	8	8	8	8	8	236	0	0	0	0	1	0	1	28	30	29
3	32	2	6	256	4	3	7	8	8	8	8	8	8	8	8	8	8	8	8	8	8	8	8	8	8	8	8	8	8	8	8	8	8	8	8	234	0	0	1	0	0	0	1	28	29	29
3	30	3	3	280	3	5	7	8	8	8	8	8	8	8	8	8	8	8	8	8	8	8	8	8	8	8	8	8	8	8	5	1	1	1	1	205	4	0	0	0	2	0	1	23	26	24
1	4	2	5	301	4	2	7	8	8	8	8	8	8	8	8	8	8	8	8	8	8	8	8	8	8	8	8	8	8	8	8	8	8	1	1	219	2	1	0	0	0	0	1	26	27	27
1	7	1	5	301	7	5	7	8	8	8	8	8	8	8	8	8	8	8	8	8	8	8	8	8	8	8	8	8	8	8	8	8	8	8	1	229	1	0	0	0	1	0	1	27	29	28
1	9	4	8	301	9	2	7	8	8	8	8	8	8	8	8	8	8	8	8	8	8	8	8	8	8	8	8	8	8	8	8	8	8	2	1	220	1	2	0	0	0	0	1	26	27	27
1	8	1	8	303	8	1	7	8	8	8	8	8	8	8	8	8	8	8	8	8	8	8	8	8	8	8	8	8	1	1	1	1	1	1	1	183	8	0	0	0	0	0	1	21	22	22
1	7	2	9	304	6	2	7	8	8	8	8	8	8	8	8	8	8	8	8	8	8	1	1	1	1	1	2	2	1	1	2	2	1	2	2	141	8	7	0	0	0	0	1	14	15	15
1	2	4	5	304	2	4	7	8	8	8	8	8	8	8	8	8	8	8	8	8	8	8	8	8	8	8	8	8	8	8	8	8	8	8	8	235	0	0	0	1	0	0	1	28	29	29
1	14	4	4	306	14	4	7	8	8	8	8	8	8	8	8	8	8	8	8	8	8	8	8	8	8	8	8	8	8	8	8	1	1	1	1	207	4	0	0	1	0	0	1	24	25	25
3	34	2	7	309	7	5	7	8	8	8	8	8	8	8	8	8	8	8	8	8	8	8	8	8	8	8	8	8	8	8	8	8	8	8	8	236	0	0	0	0	1	0	1	28	30	29
3	32	4	8	310	4	5	7	8	8	8	8	8	8	8	8	8	8	8	8	8	8	8	8	8	8	8	8	8	8	8	8	8	8	1	2	223	1	1	0	0	1	0	1	26	28	27
3	38	4	3	310	9	5	7	8	8	8	8	8	8	8	8	8	8	8	8	8	8	8	8	8	8	8	1	1	1	2	2	2	2	1	2	178	4	5	0	0	1	0	1	19	21	20
1	12	2	4	313	11	4	7	8	8	8	8	8	8	8	8	8	8	8	8	8	8	8	8	8	8	8	8	8	8	8	8	8	1	1	1	214	3	0	0	1	0	0	1	25	26	26
1	2	1	4	313	1	2	7	8	8	8	8	8	8	8	8	8	8	8	8	8	8	8	8	8	8	8	8	8	8	8	8	8	8	8	8	233	0	1	0	0	0	0	1	28	29	29
1	7	2	3	313	5	2	7	8	8	8	8	8	8	8	8	8	8	8	8	8	8	8	8	8	8	8	8	8	8	8	8	8	8	8	8	233	0	1	0	0	0	0	1	28	29	29
1	7	3	8	315	7	2	7	8	8	8	8	8	8	8	8	8	8	8	8	8	8	8	8	1	1	1	1	1	1	1	1	1	1	1	1	149	12	1	0	0	0	0	1	16	17	17
1	9	4	3	315	9	2	7	8	8	8	8	8	8	8	8	8	8	8	8	8	8	8	8	8	8	8	8	8	8	8	8	8	8	8	2	227	0	2	0	0	0	0	1	27	28	28
1	1	2	7	315	1	2	7	8	8	8	8	8	8	8	8	8	8	8	8	8	8	8	8	8	8	8	8	8	8	8	8	8	8	8	8	233	0	1	0	0	0	0	1	28	29	29
1	5	1	3	315	5	3	7	8	8	8	8	8	8	8	8	8	8	8	8	8	8	8	8	8	8	8	8	8	8	8	8	8	8	8	8	234	0	0	1	0	0	0	1	28	29	29
1	8	1	9	315	8	3	7	8	8	8	8	8	8	8	8	8	8	8	8	8	8	8	8	8	8	8	8	8	8	8	8	8	8	8	8	234	0	0	1	0	0	0	1	28	29	29
1	11	1	2	315	11	4	7	8	8	8	8	8	8	8	8	8	8	8	8	8	8	8	8	8	8	8	8	8	8	8	8	8	8	8	8	235	0	0	0	1	0	0	1	28	29	29
4	46	4	4	317	8	2	7	8	8	8	8	8	8	8	8	8	8	8	8	8	8	8	8	8	8	8	8	8	8	8	8	8	8	8	8	233	0	1	0	0	0	0	1	28	29	29
3	27	3	3	318	1	5	7	8	8	8	8	8	8	8	8	8	8	8	8	8	8	8	8	8	8	8	8	8	8	8	8	8	8	8	1	229	1	0	0	0	1	0	1	27	29	28
3	38	4	1	318	9	5	7	8	8	8	8	8	8	8	8	8	8	8	8	8	8	8	8	8	8	8	8	8	8	8	8	8	8	8	1	229	1	0	0	0	1	0	1	27	29	28
3	31	3	7	320	3	2	7	8	8	8	8	8	8	8	8	8	8	8	8	8	8	8	8	8	8	8	8	8	8	8	8	8	8	8	8	233	0	1	0	0	0	0	1	28	29	29
3	36	2	4	320	8	2	7	8	8	8	8	8	8	8	8	8	8	8	8	8	8	8	8	8	8	8	8	8	8	8	8	8	8	8	8	233	0	1	0	0	0	0	1	28	29	29
1	4	3	1	324	4	2	7	8	8	8	8	8	8	8	8	8	8	8	8	8	8	8	8	8	8	8	8	8	8	8	8	8	8	8	8	233	0	1	0	0	0	0	1	28	29	29
1	8	2	3	324	8	6	7	8	8	8	8	8	8	8	8	8	8	8	8	8	8	8	8	8	8	8	8	8	8	8	8	8	8	8	8	237	0	0	0	0	0	1	1	28	30	29
3	35	2	3	325	7	5	7	8	8	8	8	8	8	8	8	8	8	8	8	8	8	8	8	8	8	8	8	8	8	8	8	8	8	8	8	236	0	0	0	0	1	0	1	28	30	29
3	35	2	4	332	7	5	7	8	8	8	8	8	8	8	8	8	8	8	8	8	8	8	8	8	8	8	8	8	8	8	8	8	8	8	8	236	0	0	0	0	1	0	1	28	30	29
1	7	3	6	335	7	2	7	8	8	8	8	8	8	8	8	8	8	8	8	8	8	8	8	8	8	8	8	8	8	8	8	8	8	8	8	233	0	1	0	0	0	0	1	28	29	29
1	8	1	2	335	8	5	7	8	8	8	8	8	8	8	8	8	8	8	8	8	8	8	8	8	8	8	8	8	8	8	8	8	8	8	8	236	0	0	0	0	1	0	1	28	30	29
3	31	4	9	338	3	4	7	8	8	8	8	8	8	8	8	8	8	8	8	8	8	8	8	8	8	8	8	8	8	8	8	8	8	2	2	223	0	2	0	1	0	0	1	26	27	27
3	27	1	10	338	1	2	7	8	8	8	8	8	8	8	8	8	8	8	8	8	8	8	8	8	8	8	8	8	8	8	8	8	8	8	8	233	0	1	0	0	0	0	1	28	29	29
3	30	3	9	338	2	4	7	8	8	8	8	8	8	8	8	8	8	8	8	8	8	8	8	8	8	8	8	8	8	8	8	8	8	8	8	235	0	0	0	1	0	0	1	28	29	29
3	30	1	7	352	3	7	7	8	8	8	8	8	8	8	8	8	8	8	8	8	8	8	8	8	8	8	8	8	8	8	1	1	1	2	2	205	3	2	0	0	0	0	2	23	25	25
3	27	1	9	352	1	2	7	8	8	8	8	8	8	8	8	8	8	8	8	8	8	8	8	8	8	8	8	8	8	8	8	8	8	8	8	233	0	1	0	0	0	0	1	28	29	29
4	42	4	9	352	13	5	7	8	8	8	8	8	8	8	8	8	8	8	8	8	8	8	8	8	8	8	8	8	8	8	8	8	8	8	8	236	0	0	0	0	1	0	1	28	30	29
3	38	3	3	356	10	2	7	8	8	8	8	8	8	8	8	8	8	8	1	1	1	2	1	2	2	2	2	2	1	1	1	1	2	1	2	122	9	9	0	0	0	0	1	11	12	12
1	9	1	6	358	9	2	7	8	8	8	8	8	8	8	8	8	8	8	8	8	8	8	8	8	8	8	8	8	8	8	8	8	8	8	1	226	1	1	0	0	0	0	1	27	28	28
1	1	4	7	358	1	4	7	8	8	8	8	8	8	8	8	8	8	8	8	8	8	8	8	8	8	8	8	8	8	8	8	8	8	8	8	235	0	0	0	1	0	0	1	28	29	29
1	2	2	2	358	2	2	7	8	8	8	8	8	8	8	8	8	8	8	8	8	8	8	8	8	8	8	8	8	8	8	8	8	8	8	8	233	0	1	0	0	0	0	1	28	29	29
1	5	1	5	358	5	2	7	8	8	8	8	8	8	8	8	8	8	8	8	8	8	8	8	8	8	8	8	8	8	8	8	8	8	8	8	233	0	1	0	0	0	0	1	28	29	29
1	6	4	2	358	6	2	7	8	8	8	8	8	8	8	8	8	8	8	8	8	8	8	8	8	8	8	8	8	8	8	8	8	8	8	8	233	0	1	0	0	0	0	1	28	29	29
4	46	4	5	359	10	2	7	8	8	8	8	8	8	8	8	8	8	8	8	8	8	8	8	8	8	8	8	8	8	8	8	8	8	8	8	233	0	1	0	0	0	0	1	28	29	29
1	8	3	3	360	7	3	7	8	8	8	8	8	8	8	8	8	8	8	8	8	8	8	8	8	8	8	8	8	8	8	8	8	8	8	8	234	0	0	1	0	0	0	1	28	29	29
1	11	2	4	362	11	5	7	8	8	8	8	8	8	8	8	8	8	8	8	8	8	8	8	8	8	8	8	8	8	8	8	8	8	8	8	236	0	0	0	0	1	0	1	28	30	29
1	12	1	2	362	12	4	7	8	8	8	8	8	8	8	8	8	8	8	8	8	8	8	8	8	8	8	8	8	8	8	8	8	8	8	8	235	0	0	0	1	0	0	1	28	29	29
1	7	1	1	365	6	5	7	8	8	8	8	8	8	8	8	8	8	8	8	8	8	8	8	8	8	8	8	8	8	8	8	1	5	1	1	212	3	0	0	0	2	0	1	24	27	25
1	2	1	9	365	2	4	7	8	8	8	8	8	8	8	8	8	8	8	8	8	8	8	8	8	8	8	8	8	8	8	8	8	8	8	8	235	0	0	0	1	0	0	1	28	29	29
1	14	1	7	365	12	6	7	8	8	8	8	8	8	8	8	8	8	8	8	8	8	8	8	8	8	8	8	8	8	8	8	8	8	8	8	237	0	0	0	0	0	1	1	28	30	29
3	27	2	2	367	1	2	7	8	8	8	8	8	8	8	8	8	8	8	8	8	8	8	8	8	8	8	8	8	8	8	8	8	8	8	8	233	0	1	0	0	0	0	1	28	29	29
3	34	1	1	367	7	5	7	8	8	8	8	8	8	8	8	8	8	8	8	8	8	8	8	8	8	8	8	8	8	8	8	8	8	8	8	236	0	0	0	0	1	0	1	28	30	29
3	35	3	1	367	8	2	7	8	8	8	8	8	8	8	8	8	8	8	8	8	8	8	8	8	8	8	8	8	8	8	8	8	8	8	8	233	0	1	0	0	0	0	1	28	29	29
3	37	3	8	367	10	6	7	8	8	8	8	8	8	8	8	8	8	8	8	8	8	8	8	8	8	8	8	8	8	8	8	8	8	8	8	237	0	0	0	0	0	1	1	28	30	29
3	38	2	10	367	11	2	7	8	8	8	8	8	8	8	8	8	8	8	8	8	8	8	8	8	8	8	8	8	8	8	8	8	8	8	8	233	0	1	0	0	0	0	1	28	29	29
3	35	3	2	370	6	5	7	8	8	8	8	8	8	8	8	8	8	8	8	8	8	8	8	8	8	8	8	8	8	8	8	8	8	8	8	236	0	0	0	0	1	0	1	28	30	29
3	37	2	6	370	8	6	7	8	8	8	8	8	8	8	8	8	8	8	8	8	8	8	8	8	8	8	8	8	8	8	8	8	8	8	8	237	0	0	0	0	0	1	1	28	30	29
3	27	1	7	371	1	3	7	8	8	8	8	8	8	8	8	8	8	8	8	8	8	8	8	8	8	8	8	8	8	8	2	2	2	1	2	203	1	4	1	0	0	0	1	23	24	24
3	32	2	10	373	4	1	7	8	8	8	8	8	8	8	8	8	8	8	8	8	8	8	8	8	8	8	8	8	8	8	8	8	8	8	8	232	1	0	0	0	0	0	1	28	29	29
1	12	4	2	375	12	1	7	8	8	8	8	8	8	8	8	8	8	8	8	8	8	8	8	8	8	8	8	8	8	8	8	8	1	1	1	211	4	0	0	0	0	0	1	25	26	26
3	29	3	7	377	2	6	7	8	8	8	8	8	8	8	8	8	8	8	8	8	8	8	8	8	8	8	8	8	8	8	8	8	8	1	1	223	2	0	0	0	0	1	1	26	28	27
3	36	1	10	377	8	5	7	8	8	8	8	8	8	8	8	8	8	8	8	8	8	8	8	8	8	8	8	8	8	8	8	8	8	8	8	236	0	0	0	0	1	0	1	28	30	29
1	8	4	3	380	8	5	7	8	8	8	8	8	8	8	8	8	8	8	8	8	8	8	8	8	8	8	8	8	8	8	8	8	8	8	1	229	1	0	0	0	1	0	1	27	29	28
1	14	2	9	380	14	4	7	8	8	8	8	8	8	8	8	8	8	8	8	8	8	8	8	8	8	8	8	8	8	1	1	1	2	2	2	196	3	3	0	1	0	0	1	22	23	23
3	33	4	2	381	6	2	7	8	8	8	8	8	8	8	8	8	8	8	8	8	8	8	1	1	1	5	2	1	1	2	1	2	2	1	1	150	8	5	0	0	1	0	1	15	17	16
3	35	3	10	392	7	5	7	8	8	8	8	8	8	8	8	8	8	8	8	8	8	8	8	8	8	8	8	8	8	8	8	2	2	1	2	211	1	3	0	0	1	0	1	24	26	25
1	12	2	7	399	10	3	7	8	8	8	8	8	8	8	8	8	8	8	8	8	8	8	8	8	8	8	8	8	8	8	8	1	7	5	2	217	1	1	1	0	1	0	2	24	27	26
1	13	4	3	399	11	4	7	8	8	8	8	8	8	8	8	8	8	8	8	8	8	8	8	8	8	8	8	8	8	8	8	8	8	5	2	226	0	1	0	1	1	0	1	26	28	27
3	39	3	7	405	11	5	7	8	8	8	8	8	8	8	8	8	8	8	8	8	8	8	8	8	8	8	8	8	8	8	8	8	8	8	1	229	1	0	0	0	1	0	1	27	29	28
3	37	1	5	406	6	4	7	8	8	8	8	8	8	8	8	8	8	8	8	8	8	8	8	8	8	8	8	8	8	8	8	8	8	1	3	223	1	0	1	1	0	0	1	26	27	27
3	30	2	3	409	3	5	7	8	8	8	8	8	8	8	8	8	8	8	8	8	8	8	8	8	8	8	8	8	8	8	8	8	8	8	2	230	0	1	0	0	1	0	1	27	29	28
3	35	4	3	409	8	5	7	8	8	8	8	8	8	8	8	8	8	8	8	8	8	8	8	8	8	8	8	8	8	8	8	8	8	8	8	236	0	0	0	0	1	0	1	28	30	29
3	32	2	7	426	5	4	7	8	8	8	8	8	8	8	8	8	8	8	8	8	8	8	8	8	8	8	8	8	8	8	8	1	1	1	1	207	4	0	0	1	0	0	1	24	25	25
3	33	4	1	426	6	2	7	8	8	8	8	8	8	8	8	8	8	8	8	8	8	8	8	8	8	8	8	8	8	8	1	1	1	1	1	198	5	1	0	0	0	0	1	23	24	24
3	34	4	1	426	7	2	7	8	8	8	8	8	8	8	8	8	8	8	8	8	8	8	8	8	8	8	8	8	8	8	8	8	8	8	8	233	0	1	0	0	0	0	1	28	29	29
3	37	3	5	426	10	6	7	8	8	8	8	8	8	8	8	8	8	8	8	8	8	8	8	8	8	8	8	8	8	8	8	8	8	8	8	237	0	0	0	0	0	1	1	28	30	29
3	39	1	10	426	12	1	7	8	8	8	8	8	8	8	8	8	8	8	8	8	8	8	8	8	8	8	8	8	8	8	8	8	8	8	8	232	1	0	0	0	0	0	1	28	29	29
1	13	3	7	427	10	5	7	8	8	8	8	8	8	8	8	8	8	8	8	8	8	8	8	8	8	8	8	8	8	8	8	8	1	1	1	215	3	0	0	0	1	0	1	25	27	26
1	8	2	9	437	8	2	7	8	8	8	8	8	8	8	8	8	8	8	8	8	8	8	8	8	8	8	8	8	8	8	8	8	8	8	8	233	0	1	0	0	0	0	1	28	29	29
1	12	2	9	437	12	1	7	8	8	8	8	8	8	8	8	8	8	8	8	1	1	1	1	3	1	1	2	2	1	2	1	7	8	8	8	152	9	3	1	0	0	0	2	15	17	17
3	34	2	10	439	7	3	7	8	8	8	8	8	8	8	8	8	8	8	8	8	8	8	8	8	8	8	8	8	8	8	1	1	1	1	2	200	4	1	1	0	0	0	1	23	24	24
3	37	1	7	440	10	4	7	8	8	8	8	8	8	8	8	8	8	8	8	8	8	8	8	8	8	8	5	6	5	5	2	2	2	2	2	194	0	5	0	1	3	1	1	19	24	20
3	34	1	3	441	5	5	7	8	8	8	8	8	8	8	8	8	8	8	8	8	8	8	8	8	8	8	8	8	8	8	8	8	8	8	1	229	1	0	0	0	1	0	1	27	29	28
3	32	3	3	441	3	2	7	8	8	8	8	8	8	8	8	8	8	8	8	8	8	8	8	8	8	8	8	8	8	8	8	8	8	8	8	233	0	1	0	0	0	0	1	28	29	29
3	35	4	7	441	6	1	7	8	8	8	8	8	8	8	8	8	8	8	8	8	8	8	8	8	8	8	8	8	8	8	8	8	8	8	8	232	1	0	0	0	0	0	1	28	29	29
3	36	3	2	441	7	5	7	8	8	8	8	8	8	8	8	8	8	8	8	8	8	8	8	8	8	8	8	8	8	8	8	8	8	8	8	236	0	0	0	0	1	0	1	28	30	29
3	37	3	4	441	8	2	7	8	8	8	8	8	8	8	8	8	8	8	8	8	8	8	8	8	8	8	8	8	8	8	8	8	8	8	8	233	0	1	0	0	0	0	1	28	29	29
3	38	1	4	441	9	5	7	8	8	8	8	8	8	8	8	8	8	8	8	8	8	8	8	8	8	8	8	8	8	8	8	8	8	8	8	236	0	0	0	0	1	0	1	28	30	29
3	37	2	4	443	9	1	7	8	8	8	8	8	8	8	8	8	8	8	8	8	8	8	8	8	8	8	8	8	8	8	8	8	8	8	8	232	1	0	0	0	0	0	1	28	29	29
3	38	1	3	443	10	5	7	8	8	8	8	8	8	8	8	8	8	8	8	8	8	8	8	8	8	8	8	8	8	8	8	8	8	8	8	236	0	0	0	0	1	0	1	28	30	29
3	37	3	2	461	9	2	7	8	8	8	8	8	8	8	8	8	8	8	8	8	8	8	8	8	8	8	8	8	8	8	8	8	8	8	8	233	0	1	0	0	0	0	1	28	29	29
1	6	4	10	486	5	6	7	8	8	8	8	8	8	8	8	8	8	8	8	8	8	8	8	8	8	8	8	8	8	8	8	8	8	8	8	237	0	0	0	0	0	1	1	28	30	29
1	9	3	6	486	8	5	7	8	8	8	8	8	8	8	8	8	8	8	8	8	8	8	8	8	8	8	8	8	8	8	8	8	8	8	8	236	0	0	0	0	1	0	1	28	30	29
3	30	4	2	491	3	5	7	8	8	8	8	8	8	8	8	8	8	8	8	8	8	8	8	8	8	8	8	8	8	8	8	8	8	8	1	229	1	0	0	0	1	0	1	27	29	28
3	31	2	10	491	4	7	7	8	8	8	8	8	8	8	8	8	8	8	8	8	8	8	8	8	8	8	8	8	8	8	8	8	8	8	8	238	0	0	0	0	0	0	2	28	30	30
3	34	4	5	491	7	1	7	8	8	8	8	8	8	8	8	8	8	8	8	8	8	8	8	8	8	8	8	8	8	8	8	8	8	8	8	232	1	0	0	0	0	0	1	28	29	29
4	41	1	5	502	1	5	7	8	8	8	8	8	8	8	8	8	8	8	8	8	8	8	8	8	8	8	8	8	8	8	1	1	1	2	1	202	4	1	0	0	1	0	1	23	25	24
4	46	1	7	502	6	5	7	8	8	8	8	8	8	8	8	8	8	8	8	8	8	8	8	8	8	8	8	8	8	8	8	8	8	8	2	230	0	1	0	0	1	0	1	27	29	28
4	47	3	4	502	7	5	7	8	8	8	8	8	8	8	8	8	8	8	8	8	8	8	8	8	8	8	8	8	8	8	8	8	8	8	8	236	0	0	0	0	1	0	1	28	30	29
4	48	1	10	508	9	2	7	8	8	8	8	8	8	8	8	8	8	8	8	8	8	8	8	8	8	8	8	8	8	8	8	8	8	8	8	233	0	1	0	0	0	0	1	28	29	29
4	47	4	2	509	8	5	7	8	8	8	8	8	8	8	8	8	8	8	8	8	8	8	8	8	8	8	8	8	8	8	8	8	8	8	8	236	0	0	0	0	1	0	1	28	30	29
4	45	3	10	513	5	2	7	8	8	8	8	8	8	8	8	8	8	8	8	8	8	8	8	8	8	8	8	8	8	8	8	8	8	8	8	233	0	1	0	0	0	0	1	28	29	29
4	46	1	2	531	6	2	7	8	8	8	8	8	8	8	8	8	8	8	8	8	8	8	8	8	8	8	8	8	8	8	8	8	8	8	8	233	0	1	0	0	0	0	1	28	29	29
4	48	1	4	531	8	2	5	6	7	8	8	8	8	8	8	8	8	1	1	5	5	1	1	1	6	1	6	7	8	8	8	8	8	8	8	175	6	1	0	0	3	3	2	15	23	17
4	41	1	10	535	1	2	7	8	8	8	8	8	8	8	8	8	8	8	8	8	8	8	8	8	8	8	2	1	1	1	1	2	1	1	1	172	7	3	0	0	0	0	1	19	20	20
4	42	4	1	535	2	4	7	8	8	8	8	8	8	8	8	8	8	8	8	8	8	8	8	8	8	8	8	8	8	8	8	8	8	8	8	235	0	0	0	1	0	0	1	28	29	29
4	45	3	9	535	5	4	7	8	8	8	8	8	8	8	8	8	8	8	8	8	8	8	8	8	8	8	8	8	8	8	8	8	8	8	8	235	0	0	0	1	0	0	1	28	29	29
4	41	2	1	563	2	6	7	8	8	8	8	8	8	8	8	8	8	8	8	8	8	8	8	8	8	8	8	8	8	2	3	5	6	2	1	208	1	2	1	0	1	2	1	22	26	23
4	47	1	5	563	8	3	7	8	8	8	8	8	8	8	8	8	8	8	8	8	8	8	8	8	8	8	8	8	8	8	8	8	8	8	8	234	0	0	1	0	0	0	1	28	29	29
4	40	3	4	595	1	6	7	8	8	8	8	2	1	1	1	1	1	1	1	1	5	1	1	5	2	1	1	1	1	2	1	5	6	5	8	100	15	3	0	0	4	2	1	5	12	6
4	47	4	3	595	8	4	7	8	8	8	8	8	8	8	8	8	8	8	8	8	8	8	8	8	8	8	8	8	8	8	8	8	8	8	8	235	0	0	0	1	0	0	1	28	29	29
1	12	2	2	639	10	2	7	8	8	8	8	8	8	8	8	8	8	8	8	8	8	8	8	8	8	8	8	8	8	8	8	8	8	8	8	233	0	1	0	0	0	0	1	28	29	29
4	41	2	4	642	2	3	7	8	8	8	8	8	8	8	8	8	8	8	8	8	8	8	8	8	8	8	8	8	8	8	8	8	8	8	8	234	0	0	1	0	0	0	1	28	29	29
4	46	1	4	646	4	5	7	8	8	8	8	8	8	8	8	8	8	8	8	8	8	8	8	8	8	8	8	8	8	8	8	8	8	8	8	236	0	0	0	0	1	0	1	28	30	29
4	44	2	3	703	5	2	7	8	8	8	8	8	8	8	8	8	8	8	8	8	8	8	8	8	8	8	8	8	8	1	5	1	5	1	1	199	4	1	0	0	2	0	1	22	25	23
1	11	3	10	707	12	6	7	8	8	8	8	8	8	8	8	8	8	8	8	8	8	8	8	8	8	8	8	8	8	8	8	8	1	1	1	216	3	0	0	0	0	1	1	25	27	26
1	6	4	3	707	6	2	7	8	8	8	8	8	8	8	8	8	8	8	8	8	8	8	8	8	8	8	8	8	8	8	8	8	8	8	8	233	0	1	0	0	0	0	1	28	29	29
1	6	3	2	714	6	5	7	8	8	8	8	8	8	8	8	8	8	8	8	8	8	8	8	8	8	8	8	8	8	8	8	8	8	8	8	236	0	0	0	0	1	0	1	28	30	29
4	48	2	9	716	8	5	7	8	8	8	1	7	2	7	4	3	5	1	7	6	6	7	5	7	5	5	5	5	5	5	5	2	5	5	2	153	2	3	1	1	12	2	6	3	23	9
4	41	2	8	721	2	2	7	8	8	8	8	8	8	8	8	8	8	8	8	8	8	8	8	8	8	8	8	8	8	8	8	8	8	8	2	227	0	2	0	0	0	0	1	27	28	28
4	48	1	8	721	9	5	7	8	8	8	8	8	8	8	8	8	8	8	8	8	8	8	8	8	8	8	8	8	8	8	8	8	8	2	2	224	0	2	0	0	1	0	1	26	28	27
4	41	2	9	727	2	5	7	8	8	8	8	8	8	8	8	8	8	8	8	8	8	8	8	8	8	8	8	8	8	8	8	8	8	8	8	236	0	0	0	0	1	0	1	28	30	29
4	46	2	6	727	4	6	7	8	8	8	8	8	8	8	8	8	8	8	8	8	8	8	8	8	8	8	8	8	8	8	8	8	8	8	8	237	0	0	0	0	0	1	1	28	30	29
4	48	4	8	727	6	2	7	8	8	8	8	8	8	8	8	8	8	8	8	8	8	8	8	8	8	8	8	8	8	8	8	8	8	8	8	233	0	1	0	0	0	0	1	28	29	29
1	12	4	1	730	9	1	7	8	8	8	8	8	8	8	8	8	8	8	8	8	8	8	8	8	8	8	8	8	8	8	8	8	8	8	8	232	1	0	0	0	0	0	1	28	29	29
1	6	3	10	732	5	2	7	8	8	8	8	8	8	8	8	8	8	8	8	8	8	8	8	8	8	8	8	8	8	8	8	8	8	8	8	233	0	1	0	0	0	0	1	28	29	29
4	44	2	9	737	4	2	7	8	8	8	8	8	8	8	8	8	8	8	8	8	8	8	8	8	8	8	8	8	8	8	8	8	8	8	8	233	0	1	0	0	0	0	1	28	29	29
4	41	3	3	761	2	5	7	8	8	8	8	8	8	8	8	8	8	8	8	8	8	8	8	8	8	8	8	8	8	8	8	8	8	8	8	236	0	0	0	0	1	0	1	28	30	29
4	42	2	8	761	3	2	7	8	8	8	8	8	8	8	8	8	8	8	8	8	8	8	8	8	8	8	8	8	8	8	8	8	8	8	8	233	0	1	0	0	0	0	1	28	29	29
1	10	1	9	765	10	5	7	8	8	8	8	8	8	8	8	8	8	8	8	8	8	8	8	8	8	8	8	8	8	8	8	8	8	1	1	222	2	0	0	0	1	0	1	26	28	27
4	43	2	2	776	4	3	7	8	8	8	8	8	8	8	8	8	8	8	8	8	8	8	8	8	8	8	8	8	8	8	8	8	8	8	8	234	0	0	1	0	0	0	1	28	29	29
4	46	1	10	776	6	5	7	8	8	8	8	8	8	8	8	8	8	8	8	8	8	8	8	8	8	8	8	8	8	8	8	8	8	8	8	236	0	0	0	0	1	0	1	28	30	29
4	45	2	4	783	6	2	7	8	8	8	8	8	8	8	8	8	8	8	8	8	8	8	8	8	8	8	8	8	8	8	8	8	8	8	1	226	1	1	0	0	0	0	1	27	28	28
4	44	1	10	783	5	2	7	8	8	8	8	8	8	8	8	8	8	8	8	8	8	8	8	8	8	8	8	8	8	8	8	8	1	1	6	217	2	1	0	0	0	1	1	25	27	26
4	41	3	5	783	2	2	7	8	8	8	8	8	8	8	8	8	8	8	8	8	8	8	8	8	8	8	8	8	8	8	8	8	8	8	8	233	0	1	0	0	0	0	1	28	29	29
4	46	1	9	783	7	2	7	8	8	8	8	8	8	8	8	8	8	8	8	8	8	8	8	8	8	8	8	8	8	8	8	8	8	8	8	233	0	1	0	0	0	0	1	28	29	29
1	2	1	6	786	2	2	7	8	8	8	8	8	8	8	8	8	8	8	8	8	8	8	8	8	8	8	8	8	8	8	8	8	8	8	8	233	0	1	0	0	0	0	1	28	29	29
1	12	3	4	786	12	2	7	8	8	8	8	8	8	8	8	8	8	8	8	8	8	8	8	8	8	8	8	8	8	8	8	8	8	8	8	233	0	1	0	0	0	0	1	28	29	29
4	42	2	4	790	3	5	7	8	8	8	8	8	8	8	8	8	8	8	8	8	8	8	8	8	8	8	8	8	1	1	1	2	1	1	1	188	6	1	0	0	1	0	1	21	23	22
4	44	1	6	790	5	5	7	8	8	8	8	8	8	8	8	8	8	8	8	8	8	8	8	8	8	8	8	8	8	8	1	1	2	1	1	202	4	1	0	0	1	0	1	23	25	24
4	44	2	1	796	5	2	7	8	8	8	8	8	8	8	8	8	8	8	8	8	8	8	8	8	8	8	1	1	1	1	1	1	2	2	2	173	6	4	0	0	0	0	1	19	20	20
4	43	3	4	801	4	5	7	8	8	8	8	8	8	8	8	8	8	8	8	8	8	8	8	8	8	8	8	8	8	8	8	8	8	1	1	222	2	0	0	0	1	0	1	26	28	27
4	42	2	2	801	3	5	7	8	8	8	8	8	8	8	8	8	8	8	8	8	8	8	8	8	8	8	8	8	8	8	8	8	8	8	8	236	0	0	0	0	1	0	1	28	30	29
4	46	3	10	801	7	5	7	8	8	8	8	8	8	8	8	8	8	8	8	8	8	8	8	8	8	8	8	8	8	8	8	8	8	8	8	236	0	0	0	0	1	0	1	28	30	29
4	44	3	1	802	5	4	7	8	8	8	8	8	8	8	8	8	8	8	8	8	8	8	8	8	8	8	8	8	8	8	8	8	8	8	8	235	0	0	0	1	0	0	1	28	29	29
4	45	4	6	802	6	5	7	8	8	8	8	8	8	8	8	8	8	8	8	8	8	8	8	8	8	8	8	8	8	8	8	8	8	8	8	236	0	0	0	0	1	0	1	28	30	29
4	46	3	4	802	7	2	7	8	8	8	8	8	8	8	8	8	8	8	8	8	8	8	8	8	8	8	8	8	8	8	8	8	8	8	8	233	0	1	0	0	0	0	1	28	29	29
4	42	1	10	804	3	5	7	8	8	8	8	8	8	8	8	8	8	8	8	8	8	8	8	8	8	8	8	8	8	8	8	8	8	8	8	236	0	0	0	0	1	0	1	28	30	29
4	48	2	1	805	7	4	7	8	8	8	8	8	8	8	8	8	8	8	8	8	8	8	8	8	8	8	8	8	8	8	8	8	1	2	1	215	2	1	0	1	0	0	1	25	26	26
4	46	3	3	805	5	6	7	8	8	8	8	8	8	8	8	8	8	8	8	8	8	8	8	8	8	8	8	8	8	8	8	8	8	8	8	237	0	0	0	0	0	1	1	28	30	29
4	42	1	8	808	3	3	7	8	8	8	8	8	8	8	8	8	8	8	8	8	8	8	8	8	8	8	8	8	8	8	8	8	8	1	1	220	2	0	1	0	0	0	1	26	27	27
4	44	2	4	808	5	5	7	8	8	8	8	8	8	8	8	8	8	8	8	8	8	8	8	8	8	8	8	8	8	8	8	8	8	8	8	236	0	0	0	0	1	0	1	28	30	29
4	47	2	3	810	7	5	7	8	8	8	8	8	8	8	8	8	8	8	8	8	8	8	8	8	8	8	8	8	8	8	8	8	8	8	8	236	0	0	0	0	1	0	1	28	30	29
4	45	1	1	812	6	4	7	8	8	8	8	8	8	8	8	8	8	8	8	8	8	8	8	8	8	8	8	8	8	8	8	8	8	8	8	235	0	0	0	1	0	0	1	28	29	29
1	10	3	8	820	9	5	7	8	8	8	8	8	8	8	8	8	8	8	8	8	8	8	8	8	8	8	8	8	8	8	8	8	8	8	8	236	0	0	0	0	1	0	1	28	30	29
4	45	2	9	832	5	5	7	8	8	8	8	8	8	8	8	8	8	8	8	8	8	8	8	8	8	8	8	8	8	1	1	1	2	1	2	196	4	2	0	0	1	0	1	22	24	23
1	12	1	9	852	12	2	7	8	8	8	8	8	8	8	8	8	8	8	8	8	8	8	8	8	8	1	1	1	1	2	2	2	1	2	1	167	6	5	0	0	0	0	1	18	19	19
1	9	4	5	852	9	5	7	8	8	8	8	8	8	8	8	8	8	8	8	8	8	8	8	8	8	8	1	3	2	6	2	2	2	2	2	186	1	6	1	0	1	1	1	19	22	20
4	40	2	8	855	1	3	7	8	8	8	8	8	8	8	8	8	8	8	8	8	8	8	8	8	8	8	8	8	8	8	8	8	8	8	8	234	0	0	1	0	0	0	1	28	29	29
1	7	2	4	859	6	5	7	8	8	8	8	8	8	8	8	8	8	8	8	8	8	8	8	8	8	8	8	8	8	8	8	8	5	1	1	219	2	0	0	0	2	0	1	25	28	26
1	2	1	8	859	2	2	7	8	8	8	8	8	8	8	8	8	8	8	8	8	8	8	8	8	8	8	8	8	8	8	8	8	8	8	8	233	0	1	0	0	0	0	1	28	29	29
1	10	1	2	859	9	1	7	8	8	8	8	8	8	8	8	8	8	8	8	8	8	8	8	8	8	8	8	8	8	8	8	8	8	8	8	232	1	0	0	0	0	0	1	28	29	29
5	49	2	3	882	2	2	7	8	8	8	8	8	8	8	8	8	8	8	8	8	8	8	8	8	8	8	8	8	8	8	8	8	8	8	1	226	1	1	0	0	0	0	1	27	28	28
5	50	3	8	882	7	4	7	8	8	8	8	8	8	8	8	8	8	8	8	8	8	8	8	8	8	8	8	8	8	8	8	8	8	8	5	232	0	0	0	1	1	0	1	27	29	28
5	50	1	1	882	5	5	7	8	8	8	8	8	8	8	8	8	8	8	8	8	8	8	8	8	8	8	8	8	8	8	8	8	8	8	7	235	0	0	0	0	1	0	2	27	30	29
5	49	1	7	882	1	2	7	8	8	8	8	8	8	8	8	8	8	8	8	8	8	8	8	8	8	8	8	8	8	8	8	8	8	8	8	233	0	1	0	0	0	0	1	28	29	29
5	49	2	8	884	1	3	7	8	8	8	8	8	8	8	8	8	8	8	8	8	8	8	8	8	8	8	8	8	8	8	1	1	1	2	2	201	3	2	1	0	0	0	1	23	24	24
5	50	2	10	884	4	3	7	8	8	8	8	8	8	8	8	8	8	8	8	8	8	8	8	8	8	8	8	8	8	8	8	8	1	1	2	214	2	1	1	0	0	0	1	25	26	26
5	50	3	5	884	5	3	7	8	8	8	8	8	8	8	8	8	8	8	8	8	8	8	8	8	1	2	1	2	2	5	2	2	5	7	2	177	2	6	1	0	2	0	2	17	21	19
5	49	4	6	887	4	3	7	8	8	8	8	8	8	8	8	8	8	8	8	8	8	8	8	8	8	8	8	8	8	8	8	8	8	8	1	227	1	0	1	0	0	0	1	27	28	28
5	50	1	2	887	5	5	7	8	8	8	8	8	8	8	8	8	8	8	8	8	8	8	8	1	1	1	2	3	1	1	1	1	1	1	1	155	10	1	1	0	1	0	1	16	18	17
5	50	2	8	887	6	3	7	8	8	8	8	8	8	8	8	8	8	8	8	8	8	8	8	8	8	8	8	8	5	5	2	2	1	1	1	195	3	2	1	0	2	0	1	21	24	22
5	49	4	3	890	4	2	7	8	8	8	8	8	8	8	8	8	8	8	8	8	8	8	8	8	8	8	8	8	8	8	8	8	8	8	1	226	1	1	0	0	0	0	1	27	28	28
5	50	3	10	890	7	3	7	8	8	8	8	8	8	8	8	8	8	8	8	8	8	8	8	8	8	8	8	8	8	8	8	8	1	1	1	213	3	0	1	0	0	0	1	25	26	26
5	49	3	4	890	3	2	7	8	8	8	8	8	8	8	8	8	8	8	8	8	8	8	8	8	8	8	8	8	8	8	1	1	3	1	5	204	3	1	1	0	1	0	1	23	25	24
5	49	2	1	892	2	5	7	8	8	8	8	8	8	8	8	8	8	8	8	8	8	8	8	8	8	8	8	8	8	8	8	8	5	1	1	219	2	0	0	0	2	0	1	25	28	26
5	49	1	8	892	1	2	7	8	8	8	8	8	8	8	8	8	8	8	8	8	8	8	8	8	8	8	8	8	8	8	8	8	8	8	8	233	0	1	0	0	0	0	1	28	29	29
5	50	3	4	897	7	2	7	8	8	8	8	8	8	8	8	8	8	8	8	8	8	8	8	8	8	8	8	8	8	8	8	8	8	8	1	226	1	1	0	0	0	0	1	27	28	28
5	49	4	1	897	3	2	7	8	8	8	8	8	8	8	8	8	8	8	8	8	8	8	8	8	8	8	8	8	8	8	8	8	8	8	8	233	0	1	0	0	0	0	1	28	29	29
5	49	1	5	907	1	5	7	8	8	8	8	8	8	8	8	8	8	8	8	8	8	8	8	8	8	8	8	8	8	8	8	8	8	8	8	236	0	0	0	0	1	0	1	28	30	29
5	49	2	2	907	3	6	7	8	8	8	8	8	8	8	8	8	8	8	8	8	8	8	8	8	8	8	8	8	8	8	8	8	8	8	8	237	0	0	0	0	0	1	1	28	30	29
5	49	1	1	908	1	3	7	8	8	8	8	8	8	8	8	8	8	8	8	1	1	1	1	2	1	2	1	1	2	1	1	2	3	1	1	128	11	4	2	0	0	0	1	12	13	13
5	50	4	8	908	8	4	7	8	8	8	8	8	8	8	8	8	8	8	8	8	8	8	8	8	8	8	8	8	8	8	1	1	1	2	1	201	4	1	0	1	0	0	1	23	24	24
5	49	2	4	908	2	2	7	8	8	8	8	8	8	8	8	8	8	8	8	8	8	8	8	8	8	8	8	8	8	8	8	8	1	1	2	213	2	2	0	0	0	0	1	25	26	26
5	49	1	6	911	3	5	7	8	8	8	8	8	8	8	8	8	8	8	8	8	8	8	8	8	8	8	8	8	8	8	8	8	8	8	1	229	1	0	0	0	1	0	1	27	29	28
5	49	1	4	911	2	6	7	8	8	8	8	8	8	8	8	8	8	8	8	8	8	8	8	8	8	8	8	8	8	8	8	8	8	8	8	237	0	0	0	0	0	1	1	28	30	29
2	23	2	8	26	8	6	6	7	8	8	8	8	8	8	8	8	8	8	8	8	8	8	8	8	8	8	8	8	8	8	8	8	8	8	8	235	0	0	0	0	0	2	1	27	30	28
2	22	2	5	28	7	6	6	7	8	8	8	8	8	8	8	8	8	8	8	8	8	8	8	8	8	8	8	8	8	8	8	8	8	8	8	235	0	0	0	0	0	2	1	27	30	28
2	28	4	8	38	10	2	6	7	8	8	8	8	8	8	8	8	8	8	8	8	8	8	8	8	8	8	8	8	8	8	8	8	8	8	8	231	0	1	0	0	0	1	1	27	29	28
2	25	1	7	40	8	2	2	7	8	8	8	8	8	8	8	8	8	8	8	8	8	8	8	8	8	8	8	8	8	8	8	8	8	8	8	227	0	2	0	0	0	0	1	27	28	28
2	20	3	8	42	5	3	7	7	8	8	8	8	8	8	8	8	8	8	8	8	8	8	8	8	8	8	8	8	8	8	8	8	8	8	8	233	0	0	1	0	0	0	2	27	29	29
2	25	2	10	49	10	2	1	7	8	8	8	8	8	8	8	8	8	8	8	8	8	8	8	8	8	8	8	8	1	5	6	6	2	2	2	194	2	4	0	0	1	2	1	20	24	21
2	16	2	2	49	2	2	2	7	8	8	8	8	8	8	8	8	8	8	8	8	8	8	8	8	8	8	8	8	8	8	8	1	1	1	5	203	3	2	0	0	1	0	1	23	25	24
2	17	4	1	49	3	2	2	7	8	8	8	8	8	8	8	8	8	8	8	8	8	8	8	8	8	8	8	8	8	8	8	8	8	8	8	227	0	2	0	0	0	0	1	27	28	28
2	28	2	3	49	11	5	5	7	8	8	8	8	8	8	8	8	8	8	8	8	8	8	8	8	8	8	8	8	8	8	8	8	8	8	8	233	0	0	0	0	2	0	1	27	30	28
2	22	1	7	59	7	6	2	7	8	8	8	8	8	8	8	8	8	8	8	8	8	8	8	8	8	8	8	8	1	2	1	2	2	1	1	185	4	4	0	0	0	1	1	20	22	21
2	15	2	5	59	1	5	3	7	8	8	8	8	8	8	8	8	8	8	8	8	8	8	8	8	8	8	8	8	8	8	8	8	8	1	3	219	1	0	2	0	1	0	1	25	27	26
2	23	3	8	69	8	5	6	7	8	8	8	8	8	8	8	8	8	8	8	8	8	8	8	8	8	8	8	8	8	8	8	8	8	5	1	224	1	0	0	0	2	1	1	25	29	26
2	17	3	6	73	3	2	2	7	8	8	8	8	8	8	8	8	8	8	8	8	8	8	8	8	8	8	8	8	8	8	8	8	8	1	1	213	2	2	0	0	0	0	1	25	26	26
2	16	4	3	85	2	2	1	7	8	8	8	8	8	8	8	8	8	8	8	8	8	8	8	8	8	8	8	8	8	8	8	8	1	1	1	205	4	1	0	0	0	0	1	24	25	25
2	17	4	3	85	3	2	2	7	8	8	8	8	8	8	8	8	8	8	8	8	8	8	8	8	8	8	8	8	8	8	8	8	1	1	2	207	2	3	0	0	0	0	1	24	25	25
2	22	2	1	85	7	2	5	7	8	8	8	8	8	8	8	8	8	8	8	8	8	8	8	8	8	8	8	8	8	8	8	8	8	8	8	230	0	1	0	0	1	0	1	27	29	28
2	26	1	9	88	11	6	6	7	8	8	8	8	8	8	8	8	8	8	8	8	8	8	8	8	8	8	8	8	8	8	8	8	8	8	8	235	0	0	0	0	0	2	1	27	30	28
2	17	1	10	101	2	3	5	7	8	8	8	8	8	8	8	8	8	8	8	8	8	8	8	8	8	8	8	8	8	8	8	8	8	8	8	231	0	0	1	0	1	0	1	27	29	28
2	20	3	7	101	5	2	3	7	8	8	8	8	8	8	8	8	8	8	8	8	8	8	8	8	8	8	8	8	8	8	8	8	8	8	8	228	0	1	1	0	0	0	1	27	28	28
2	22	1	3	105	4	5	5	7	8	8	8	8	8	8	8	8	8	8	8	8	8	8	8	8	8	8	8	8	8	8	8	8	8	2	1	220	1	1	0	0	2	0	1	25	28	26
2	17	2	1	109	2	1	5	7	8	8	8	8	8	8	8	8	8	8	8	8	8	8	8	8	8	8	8	8	8	8	8	8	8	8	8	229	1	0	0	0	1	0	1	27	29	28
2	26	3	4	129	10	5	5	7	8	8	8	8	8	8	8	8	8	8	8	8	8	8	8	8	8	8	8	8	8	8	1	1	5	2	1	203	3	1	0	0	3	0	1	22	26	23
2	15	4	2	129	1	5	1	7	8	8	8	8	8	8	8	8	8	8	8	8	8	8	8	8	8	8	8	8	8	8	8	8	8	8	8	229	1	0	0	0	1	0	1	27	29	28
2	28	2	7	129	11	2	5	7	8	8	8	8	8	8	8	8	8	8	8	8	8	8	8	8	8	8	8	8	8	8	8	8	8	8	8	230	0	1	0	0	1	0	1	27	29	28
2	21	4	2	136	6	2	5	7	8	8	8	8	8	8	8	8	8	8	8	8	8	8	8	8	8	8	8	8	8	8	8	8	8	8	8	230	0	1	0	0	1	0	1	27	29	28
2	26	1	4	136	10	1	2	7	8	8	8	8	8	8	8	8	8	8	8	8	8	8	8	8	8	8	8	8	8	8	8	8	8	8	8	226	1	1	0	0	0	0	1	27	28	28
2	25	4	8	138	8	5	2	7	8	8	8	8	8	8	8	8	8	8	8	8	8	8	8	8	8	8	8	8	8	8	8	8	8	8	8	230	0	1	0	0	1	0	1	27	29	28
2	26	2	9	142	11	3	5	7	8	8	8	8	8	8	8	8	8	8	8	8	8	8	8	8	8	8	8	8	8	8	8	8	8	8	1	224	1	0	1	0	1	0	1	26	28	27
2	16	3	4	142	2	2	5	7	8	8	8	8	8	8	8	8	8	8	8	8	8	8	8	8	8	8	8	8	8	8	8	8	8	8	8	230	0	1	0	0	1	0	1	27	29	28
2	24	2	8	142	9	5	5	7	8	8	8	8	8	8	8	8	8	8	8	8	8	8	8	8	8	8	8	8	8	8	8	8	8	8	8	233	0	0	0	0	2	0	1	27	30	28
2	22	3	4	153	7	2	2	7	8	8	8	8	8	8	8	8	8	8	8	8	8	8	8	8	8	8	8	8	8	8	8	2	2	5	2	206	0	5	0	0	1	0	1	23	25	24
2	28	1	8	153	10	4	5	7	8	8	8	8	8	8	8	8	8	8	8	8	8	8	8	8	8	8	8	8	8	8	8	8	1	2	2	213	1	2	0	1	1	0	1	24	26	25
2	16	2	8	161	2	2	3	7	8	8	8	8	8	8	8	8	8	8	8	8	8	8	8	8	8	8	8	8	8	8	8	1	1	1	1	200	4	1	1	0	0	0	1	23	24	24
2	17	2	10	176	3	5	3	7	8	8	8	8	8	8	8	8	8	8	8	8	8	8	8	8	8	8	8	8	8	8	8	8	8	8	8	231	0	0	1	0	1	0	1	27	29	28
2	22	2	4	176	6	7	5	7	8	8	8	8	8	8	8	8	8	8	8	8	8	8	8	8	8	8	8	8	8	8	8	8	8	8	8	235	0	0	0	0	1	0	2	27	30	29
2	28	3	5	176	11	2	5	5	8	8	8	8	8	8	8	8	8	8	8	8	8	8	8	8	8	8	8	8	8	8	8	8	8	8	8	228	0	1	0	0	2	0	0	27	29	27
2	23	2	6	181	7	2	5	7	8	8	8	8	8	8	8	8	8	8	8	8	8	8	8	8	8	8	8	8	8	1	1	1	6	5	4	200	3	1	0	1	2	1	1	21	25	22
2	18	1	6	195	3	2	4	7	8	8	8	8	8	8	8	8	8	8	8	8	8	8	8	8	8	8	8	8	8	8	8	8	8	8	8	229	0	1	0	1	0	0	1	27	28	28
1	4	1	8	208	3	3	4	7	8	8	8	8	8	8	8	8	8	8	8	8	8	8	8	8	8	8	8	8	8	8	8	8	8	8	1	223	1	0	1	1	0	0	1	26	27	27
1	11	3	1	208	10	2	1	7	8	8	8	8	8	8	8	8	8	8	8	8	8	8	8	8	8	8	8	8	8	8	8	8	8	8	8	226	1	1	0	0	0	0	1	27	28	28
2	26	3	10	227	12	5	3	7	8	8	8	8	8	8	8	8	8	8	8	8	8	8	8	8	8	8	2	1	2	2	2	5	2	2	1	178	2	6	1	0	2	0	1	18	21	19
2	28	3	8	228	12	2	5	7	8	8	8	8	8	8	8	8	8	8	8	8	8	8	8	8	8	2	2	1	1	1	1	1	1	1	1	162	8	3	0	0	1	0	1	17	19	18
2	15	4	1	228	1	4	7	7	8	8	8	8	8	8	8	8	8	8	8	8	8	8	8	8	8	8	8	8	8	8	8	8	8	8	8	234	0	0	0	1	0	0	2	27	29	29
2	25	1	4	228	10	2	5	7	8	8	8	8	8	8	8	8	8	8	8	8	8	8	8	8	8	8	8	8	8	8	8	8	8	8	8	230	0	1	0	0	1	0	1	27	29	28
2	20	1	2	229	6	2	7	7	8	8	8	8	8	8	8	8	8	8	8	8	8	8	8	8	8	8	8	8	8	8	8	8	8	8	8	232	0	1	0	0	0	0	2	27	29	29
2	23	4	1	229	9	2	4	7	8	8	8	8	8	8	8	8	8	8	8	8	8	8	8	8	8	8	8	8	8	8	8	8	8	8	8	229	0	1	0	1	0	0	1	27	28	28
3	35	1	1	235	6	2	3	7	8	8	8	8	8	8	8	8	8	8	8	8	8	8	8	8	8	8	8	8	8	8	8	8	1	6	3	214	1	1	2	0	0	1	1	24	26	25
3	29	1	5	237	2	2	2	7	8	8	8	8	8	8	8	8	8	8	8	8	8	8	8	8	8	8	8	8	8	8	8	8	8	8	8	227	0	2	0	0	0	0	1	27	28	28
3	30	3	7	237	3	2	2	7	8	8	8	8	8	8	8	8	8	8	8	8	8	8	8	8	8	8	8	8	8	8	8	8	8	8	8	227	0	2	0	0	0	0	1	27	28	28
3	27	3	8	239	1	1	1	7	8	8	8	8	8	8	8	8	8	8	8	8	8	8	8	8	8	8	8	8	8	8	8	8	8	8	8	225	2	0	0	0	0	0	1	27	28	28
3	37	3	7	239	9	2	5	7	8	8	8	8	8	8	8	8	8	8	8	8	8	8	8	8	8	8	8	8	8	8	8	8	8	8	8	230	0	1	0	0	1	0	1	27	29	28
3	39	4	6	239	11	5	5	7	8	8	8	8	8	8	8	8	8	8	8	8	8	8	8	8	8	8	8	8	8	8	8	8	8	8	8	233	0	0	0	0	2	0	1	27	30	28
3	27	2	6	280	1	2	2	7	8	8	8	8	8	8	8	8	8	8	8	8	8	8	8	8	8	8	1	1	1	1	2	2	2	2	5	172	4	6	0	0	1	0	1	18	20	19
3	33	1	9	287	4	1	3	7	8	8	8	8	8	8	8	8	8	8	8	8	8	8	8	8	8	8	8	8	8	8	8	8	8	1	1	213	3	0	1	0	0	0	1	25	26	26
1	14	4	8	303	14	2	3	7	8	8	8	8	8	8	8	8	8	8	8	8	8	8	8	8	8	8	8	8	8	8	8	8	8	8	8	228	0	1	1	0	0	0	1	27	28	28
1	10	3	10	306	10	2	2	7	8	8	8	8	8	8	8	8	8	8	8	8	8	8	8	8	8	8	5	1	1	1	1	3	2	2	2	173	4	5	1	0	1	0	1	18	20	19
1	12	1	4	307	10	1	5	7	8	8	8	8	8	8	8	8	8	8	8	8	8	8	8	8	8	8	8	8	8	8	8	8	8	8	1	222	2	0	0	0	1	0	1	26	28	27
1	11	4	5	307	9	7	5	7	8	8	8	8	8	8	8	8	8	8	8	8	8	8	8	8	8	8	8	8	8	8	8	8	8	8	8	235	0	0	0	0	1	0	2	27	30	29
3	37	2	2	309	10	5	3	7	8	8	8	8	8	8	8	8	8	8	8	8	8	8	8	8	8	8	8	8	8	8	8	8	8	8	8	231	0	0	1	0	1	0	1	27	29	28
1	11	2	9	313	10	2	5	7	8	8	8	8	8	8	8	8	8	8	8	8	8	8	8	8	8	8	8	8	8	8	8	8	8	8	8	230	0	1	0	0	1	0	1	27	29	28
1	10	2	6	315	10	4	6	7	8	8	8	8	8	8	8	8	8	8	8	8	8	8	8	8	8	8	8	8	8	8	8	8	8	8	8	233	0	0	0	1	0	1	1	27	29	28
1	12	3	5	315	12	2	5	7	8	8	8	8	8	8	8	8	8	8	8	8	8	8	8	8	8	8	8	8	8	8	8	8	8	8	8	230	0	1	0	0	1	0	1	27	29	28
1	13	3	9	315	13	2	5	7	8	8	8	8	8	8	8	8	8	8	8	8	8	8	8	8	8	8	8	8	8	8	8	8	8	8	8	230	0	1	0	0	1	0	1	27	29	28
4	47	4	1	317	9	2	5	7	8	8	8	8	8	8	8	8	8	8	1	1	1	1	1	1	1	1	1	1	1	1	1	1	1	2	2	113	15	3	0	0	1	0	1	10	12	11
3	30	4	6	317	1	2	3	7	8	8	8	8	8	8	8	8	8	8	8	8	8	8	8	8	8	8	8	8	8	8	8	8	8	8	8	228	0	1	1	0	0	0	1	27	28	28
4	42	4	10	317	4	3	2	7	8	8	8	8	8	8	8	8	8	8	8	8	8	8	8	8	8	8	8	8	8	8	8	8	8	8	8	228	0	1	1	0	0	0	1	27	28	28
4	46	3	6	317	7	1	2	7	8	8	8	8	8	8	8	8	8	8	8	8	8	8	8	8	8	8	8	8	8	8	8	8	8	8	8	226	1	1	0	0	0	0	1	27	28	28
3	34	4	9	318	7	2	5	7	8	8	8	8	8	8	8	8	8	8	8	8	8	8	8	8	8	8	8	8	8	8	8	8	1	1	6	214	2	1	0	0	1	1	1	24	27	25
3	32	4	6	321	5	5	2	7	8	8	8	8	8	8	8	8	8	8	8	8	8	8	8	8	8	8	8	8	8	8	8	8	8	8	8	230	0	1	0	0	1	0	1	27	29	28
1	6	3	9	324	6	5	3	7	8	8	8	8	8	8	8	8	8	8	8	8	8	8	8	8	8	8	8	8	8	8	8	8	8	8	8	231	0	0	1	0	1	0	1	27	29	28
1	9	1	3	324	9	4	4	7	8	8	8	8	8	8	8	8	8	8	8	8	8	8	8	8	8	8	8	8	8	8	8	8	8	8	8	231	0	0	0	2	0	0	1	27	28	28
1	12	1	10	324	11	1	5	7	8	8	8	8	8	8	8	8	8	8	8	8	8	8	8	8	8	8	8	8	8	8	8	8	8	8	8	229	1	0	0	0	1	0	1	27	29	28
3	32	4	2	325	4	2	2	7	8	8	8	8	8	8	8	8	8	8	8	8	8	8	8	8	8	8	8	8	8	8	8	8	8	8	8	227	0	2	0	0	0	0	1	27	28	28
3	37	1	10	325	9	3	5	7	8	8	8	8	8	8	8	8	8	8	8	8	8	8	8	8	8	8	8	8	8	8	8	8	8	8	8	231	0	0	1	0	1	0	1	27	29	28
3	36	3	3	338	7	1	5	7	8	8	8	8	8	8	8	8	8	8	8	8	8	8	8	8	8	8	8	8	8	8	8	8	8	8	8	229	1	0	0	0	1	0	1	27	29	28
3	30	2	1	350	3	4	1	7	8	8	8	8	8	8	8	8	8	8	8	8	8	8	8	8	8	8	8	8	8	8	8	8	8	8	8	228	1	0	0	1	0	0	1	27	28	28
3	37	3	1	350	8	2	4	7	8	8	8	8	8	8	8	8	8	8	8	8	8	8	8	8	8	8	8	8	8	8	8	8	8	8	8	229	0	1	0	1	0	0	1	27	28	28
3	39	3	3	350	10	2	2	7	8	8	8	8	8	8	8	8	8	8	8	8	8	8	8	8	8	8	8	8	8	8	8	8	8	8	8	227	0	2	0	0	0	0	1	27	28	28
4	44	4	10	352	15	4	5	7	8	8	8	8	8	8	8	8	8	8	8	8	8	8	8	8	8	8	8	8	8	8	8	1	2	1	1	205	3	1	0	1	1	0	1	23	25	24
3	36	3	4	352	8	2	5	7	8	8	8	8	8	8	8	8	8	8	8	8	8	8	8	8	8	8	8	8	8	8	8	8	8	8	8	230	0	1	0	0	1	0	1	27	29	28
3	27	3	4	356	1	2	2	7	8	8	8	8	8	8	8	8	8	8	8	8	8	8	8	8	8	8	8	8	8	8	8	8	8	8	8	227	0	2	0	0	0	0	1	27	28	28
3	34	4	10	357	17	5	2	7	8	8	8	8	8	8	8	8	8	8	8	8	8	8	8	8	8	8	8	8	8	8	8	1	1	1	2	203	3	2	0	0	1	0	1	23	25	24
1	14	1	2	358	12	5	3	7	8	8	8	8	8	8	8	8	8	8	8	8	8	8	8	8	8	8	8	8	8	8	8	8	8	8	1	224	1	0	1	0	1	0	1	26	28	27
4	47	2	10	359	11	4	5	7	8	8	8	8	8	8	8	8	8	8	8	8	8	8	8	8	8	8	8	8	8	8	8	8	8	8	8	232	0	0	0	1	1	0	1	27	29	28
1	14	2	3	360	12	2	2	7	8	8	8	8	8	8	8	8	8	8	8	8	8	8	8	8	8	8	8	8	8	8	8	8	8	1	1	213	2	2	0	0	0	0	1	25	26	26
1	13	1	3	362	13	4	4	7	8	8	8	8	8	8	8	8	8	8	8	8	8	8	8	8	8	8	8	8	8	8	1	1	1	1	1	196	5	0	0	2	0	0	1	22	23	23
1	9	4	4	362	9	3	5	7	8	8	8	8	8	8	8	8	8	8	8	8	8	8	8	8	8	8	8	8	8	8	8	8	8	8	8	231	0	0	1	0	1	0	1	27	29	28
1	6	4	7	365	5	2	5	7	8	8	8	8	8	8	8	8	8	8	8	8	1	1	1	1	1	1	2	1	2	1	5	1	1	2	2	133	10	5	0	0	2	0	1	12	15	13
3	39	1	5	370	10	2	2	7	8	8	8	8	8	8	8	8	8	8	8	8	8	8	8	8	8	8	8	8	8	8	8	8	8	8	8	227	0	2	0	0	0	0	1	27	28	28
3	31	1	3	371	4	4	5	7	8	8	8	8	8	8	8	8	8	8	8	8	8	8	8	8	8	8	8	8	8	8	8	1	1	5	5	212	2	0	0	1	3	0	1	23	27	24
3	36	1	3	371	9	5	5	7	8	8	8	8	8	8	8	8	8	8	8	8	8	8	8	8	8	8	8	8	8	8	8	8	8	8	8	233	0	0	0	0	2	0	1	27	30	28
3	34	4	6	373	6	2	5	7	8	8	8	8	8	8	8	8	8	8	8	8	8	8	8	8	8	8	8	8	8	8	8	8	8	8	8	230	0	1	0	0	1	0	1	27	29	28
3	27	3	5	374	1	2	2	7	8	8	8	8	8	8	8	8	8	8	8	8	8	8	8	8	8	8	8	8	8	8	8	8	8	8	8	227	0	2	0	0	0	0	1	27	28	28
1	5	4	5	375	5	2	2	7	8	8	8	8	8	8	8	8	8	8	8	8	8	8	8	8	8	8	8	8	1	1	1	8	1	1	1	185	6	2	0	0	0	0	1	21	22	22
1	6	1	4	375	6	2	4	7	8	8	8	8	8	8	8	8	8	8	8	8	8	8	8	8	8	8	8	8	8	8	8	8	1	1	3	210	2	1	1	1	0	0	1	24	25	25
3	32	2	5	377	4	2	2	7	8	8	8	8	8	8	8	8	8	8	8	8	8	8	8	1	1	1	2	1	2	2	1	1	1	1	1	146	9	5	0	0	0	0	1	15	16	16
1	2	1	5	380	2	2	3	7	8	8	8	8	8	8	8	8	8	8	8	8	8	8	8	8	8	8	8	8	8	8	8	8	8	8	8	228	0	1	1	0	0	0	1	27	28	28
1	10	1	5	380	10	4	4	7	8	8	8	8	8	8	8	8	8	8	8	8	8	8	8	8	8	8	8	8	8	8	8	8	8	8	8	231	0	0	0	2	0	0	1	27	28	28
1	13	2	1	380	13	2	4	7	8	8	8	8	8	8	8	8	8	8	8	8	8	8	8	8	8	8	8	8	8	8	8	8	8	8	8	229	0	1	0	1	0	0	1	27	28	28
3	39	2	6	381	12	1	2	7	8	8	8	8	8	8	8	8	8	8	8	8	8	8	8	8	8	8	8	8	8	8	8	8	2	2	2	208	1	4	0	0	0	0	1	24	25	25
3	29	4	1	383	2	2	3	7	8	8	8	8	8	8	8	8	8	8	8	8	8	8	8	8	8	8	8	8	8	8	8	8	8	8	8	228	0	1	1	0	0	0	1	27	28	28
3	27	4	10	386	1	2	5	7	8	8	8	8	8	8	8	8	8	8	8	8	8	8	8	8	8	8	8	8	8	8	8	8	8	8	8	230	0	1	0	0	1	0	1	27	29	28
3	30	2	6	386	3	5	2	7	8	8	8	8	8	8	8	8	8	8	8	8	8	8	8	8	8	8	8	8	8	8	8	8	8	8	8	230	0	1	0	0	1	0	1	27	29	28
3	32	4	9	386	5	2	5	7	8	8	8	8	8	8	8	8	8	8	8	8	8	8	8	8	8	8	8	8	8	8	8	8	8	8	8	230	0	1	0	0	1	0	1	27	29	28
3	36	4	2	386	9	2	6	7	8	8	8	8	8	8	8	8	8	8	8	8	8	8	8	8	8	8	8	8	8	8	8	8	8	8	8	231	0	1	0	0	0	1	1	27	29	28
1	9	3	9	391	9	5	2	7	8	8	8	8	8	8	8	8	8	8	8	8	8	8	8	8	8	8	8	8	8	8	8	8	1	2	2	211	1	3	0	0	1	0	1	24	26	25
3	30	3	4	392	3	6	5	7	8	8	8	8	8	8	8	8	8	8	8	8	8	8	8	8	8	8	8	8	8	8	8	8	6	2	2	220	0	2	0	0	1	2	1	24	28	25
3	38	2	1	392	9	5	5	7	8	8	8	8	8	8	8	8	8	8	8	8	8	8	8	8	8	8	8	8	8	8	8	8	8	8	2	227	0	1	0	0	2	0	1	26	29	27
1	9	2	8	399	6	5	4	7	8	8	8	8	8	8	8	8	8	8	8	8	8	8	8	8	8	8	8	8	8	1	2	1	3	3	3	197	2	1	3	1	1	0	1	21	23	22
1	8	1	7	399	5	7	1	7	8	8	8	8	8	8	8	8	8	8	8	8	8	8	8	8	8	8	8	8	8	8	3	5	5	5	6	215	1	0	1	0	3	1	2	22	28	24
3	27	1	1	405	1	2	5	7	8	8	8	8	8	8	8	8	8	8	8	8	8	8	8	8	8	8	8	8	8	8	8	8	8	8	8	230	0	1	0	0	1	0	1	27	29	28
3	31	3	2	409	4	2	6	7	8	8	8	8	8	8	8	8	8	8	8	8	8	8	8	8	8	8	8	8	8	8	8	8	8	5	1	221	1	1	0	0	1	1	1	25	28	26
3	27	1	4	409	1	1	1	7	8	8	8	8	8	8	8	8	8	8	8	8	8	8	8	8	8	8	8	8	8	8	8	8	8	8	8	225	2	0	0	0	0	0	1	27	28	28
3	37	1	8	409	10	2	5	7	8	8	8	8	8	8	8	8	8	8	8	8	8	8	8	8	8	8	8	8	8	8	8	8	8	8	8	230	0	1	0	0	1	0	1	27	29	28
1	8	2	10	427	7	2	5	7	8	8	8	8	8	8	8	8	8	8	8	8	8	8	8	8	8	8	8	8	1	2	1	1	1	1	1	182	6	2	0	0	1	0	1	20	22	21
1	7	1	9	427	6	2	3	7	8	8	8	8	8	8	8	8	8	8	8	8	8	8	8	8	8	8	8	8	8	8	8	8	8	8	8	228	0	1	1	0	0	0	1	27	28	28
1	7	1	4	437	7	2	4	7	8	8	8	8	8	8	8	8	8	8	8	8	8	8	8	8	8	8	8	8	8	8	8	8	8	8	8	229	0	1	0	1	0	0	1	27	28	28
1	9	4	7	437	9	2	5	7	8	8	5	5	5	2	1	2	7	8	8	8	8	8	8	8	8	8	8	8	8	8	8	8	8	8	8	201	1	3	0	0	4	0	2	20	26	22
1	13	2	3	437	13	2	5	7	8	8	8	8	8	8	8	8	8	8	8	8	8	8	8	8	8	8	8	8	8	8	8	8	8	8	8	230	0	1	0	0	1	0	1	27	29	28
3	29	1	3	440	2	2	4	7	8	8	8	8	8	8	8	8	8	8	8	8	8	8	8	8	8	8	8	8	2	2	1	1	1	2	1	183	4	4	0	1	0	0	1	20	21	21
3	27	2	9	440	1	2	6	7	8	8	8	8	8	8	8	8	8	8	8	8	8	8	8	8	8	8	8	8	8	8	8	8	8	8	8	231	0	1	0	0	0	1	1	27	29	28
3	32	4	4	440	5	2	4	7	8	8	8	8	8	8	8	8	8	8	8	8	8	8	8	8	8	8	8	8	8	8	8	8	8	8	8	229	0	1	0	1	0	0	1	27	28	28
3	35	4	8	443	7	2	3	7	8	8	8	8	8	8	8	8	8	8	8	8	8	8	8	8	8	8	8	8	8	8	8	8	8	8	8	228	0	1	1	0	0	0	1	27	28	28
3	36	3	8	443	8	6	2	7	8	8	8	8	8	8	8	8	8	8	8	8	8	8	8	8	8	8	8	8	8	8	8	8	8	8	8	231	0	1	0	0	0	1	1	27	29	28
3	27	2	3	461	1	3	5	7	8	8	8	8	8	8	8	8	8	8	8	8	8	8	8	8	8	8	8	8	8	8	8	8	8	8	8	231	0	0	1	0	1	0	1	27	29	28
1	10	3	4	486	9	2	5	7	8	8	8	8	8	8	8	8	8	8	8	8	8	8	8	8	8	8	8	8	8	8	8	8	8	8	8	230	0	1	0	0	1	0	1	27	29	28
1	10	3	5	486	10	5	5	7	8	8	8	8	8	8	8	8	8	8	8	8	8	8	8	8	8	8	8	8	8	8	8	8	8	8	8	233	0	0	0	0	2	0	1	27	30	28
1	11	2	8	486	11	5	5	7	8	8	8	8	8	8	8	8	8	8	8	8	8	8	8	8	8	8	8	8	8	8	8	8	8	8	8	233	0	0	0	0	2	0	1	27	30	28
1	13	1	5	486	13	2	5	7	8	8	8	8	8	8	8	8	8	8	8	8	8	8	8	8	8	8	8	8	8	8	8	8	8	8	8	230	0	1	0	0	1	0	1	27	29	28
4	43	4	6	492	2	1	3	7	8	8	8	8	8	8	8	8	8	8	8	8	8	8	8	8	8	8	8	8	8	8	8	8	8	1	1	213	3	0	1	0	0	0	1	25	26	26
4	46	2	4	508	7	2	5	7	8	8	8	8	8	8	8	8	8	1	1	1	1	1	1	1	1	1	1	1	1	1	1	1	1	1	1	104	18	1	0	0	1	0	1	9	11	10
4	40	1	10	508	1	5	5	7	8	8	8	8	8	8	8	8	8	8	8	8	8	8	8	8	8	8	8	8	8	8	8	8	8	1	2	220	1	1	0	0	2	0	1	25	28	26
4	44	4	4	508	5	7	2	7	8	8	8	8	8	8	8	8	8	8	8	8	8	8	8	8	1	1	1	5	1	1	1	2	2	2	2	163	6	5	0	0	1	0	2	16	19	18
4	43	4	7	509	4	2	3	7	8	8	8	8	8	8	8	8	8	8	8	8	8	8	8	8	8	8	8	8	8	8	8	8	8	8	8	228	0	1	1	0	0	0	1	27	28	28
4	44	1	4	509	5	1	4	7	8	8	8	8	8	8	8	8	8	8	8	8	8	8	8	8	8	8	8	8	8	8	8	8	8	8	8	228	1	0	0	1	0	0	1	27	28	28
4	41	1	8	513	2	2	5	7	8	8	8	8	8	8	8	8	8	8	8	8	8	8	8	8	8	8	8	8	8	8	8	1	1	1	1	202	4	1	0	0	1	0	1	23	25	24
4	42	4	3	513	3	5	2	5	8	8	8	8	8	8	8	8	8	8	8	8	8	8	8	8	8	8	8	8	8	8	8	8	8	8	8	228	0	1	0	0	2	0	0	27	29	27
4	44	4	5	531	5	2	4	7	8	8	8	8	8	8	8	8	8	8	8	8	8	2	1	1	1	5	2	2	1	1	1	2	1	1	1	139	9	5	0	1	1	0	1	13	15	14
4	44	2	5	535	4	4	2	7	8	8	8	8	8	8	8	8	8	8	8	8	8	8	8	8	8	8	8	8	8	8	8	8	8	8	8	229	0	1	0	1	0	0	1	27	28	28
4	48	3	7	535	8	3	2	7	8	8	8	8	8	8	8	8	8	8	8	8	8	8	8	8	8	8	8	8	8	8	8	8	8	8	8	228	0	1	1	0	0	0	1	27	28	28
4	46	4	1	563	7	5	2	7	8	8	8	8	8	8	8	8	8	8	8	8	8	8	8	8	8	8	8	8	8	8	8	1	1	1	2	203	3	2	0	0	1	0	1	23	25	24
4	43	1	5	563	4	5	2	7	8	8	8	8	8	8	8	8	8	8	8	8	8	8	8	8	8	8	8	8	8	8	8	8	8	8	8	230	0	1	0	0	1	0	1	27	29	28
4	44	4	3	563	5	7	3	7	8	8	8	8	8	8	8	8	8	8	8	8	8	8	8	8	8	8	8	8	8	8	8	8	8	8	8	233	0	0	1	0	0	0	2	27	29	29
1	8	3	5	639	7	5	6	7	8	8	8	8	8	8	8	8	8	8	8	8	8	8	8	8	8	8	8	8	8	8	8	8	8	8	8	234	0	0	0	0	1	1	1	27	30	28
4	42	3	7	642	3	7	7	7	8	8	8	8	8	8	8	8	8	8	8	8	8	8	8	8	8	8	8	8	8	8	8	8	8	8	8	237	0	0	0	0	0	0	3	27	30	30
4	44	3	8	642	5	2	5	7	8	8	8	8	8	8	8	8	8	8	8	8	8	8	8	8	8	8	8	8	8	8	8	8	8	8	8	230	0	1	0	0	1	0	1	27	29	28
4	45	3	8	703	6	6	5	7	8	8	8	8	8	8	8	8	8	8	8	8	8	8	8	8	8	8	8	8	8	1	2	1	1	2	1	194	4	2	0	0	1	1	1	21	24	22
1	7	3	7	714	7	4	5	7	8	8	8	8	8	8	8	8	8	8	8	8	8	8	8	8	8	8	8	8	8	8	8	8	8	8	8	232	0	0	0	1	1	0	1	27	29	28
1	8	1	6	714	8	2	4	7	8	8	8	8	8	8	8	8	8	8	8	8	8	8	8	8	8	8	8	8	8	8	8	8	8	8	8	229	0	1	0	1	0	0	1	27	28	28
4	43	2	7	716	3	2	5	7	8	8	8	8	8	8	8	8	8	8	8	8	8	8	8	8	2	1	1	1	1	2	1	1	1	1	1	155	9	3	0	0	1	0	1	16	18	17
4	40	2	2	727	1	1	5	7	8	8	8	8	8	8	8	8	8	8	8	8	8	8	8	8	8	8	8	8	8	8	8	8	8	8	8	229	1	0	0	0	1	0	1	27	29	28
1	7	4	5	730	7	2	2	7	8	8	8	8	8	8	8	8	8	8	8	8	8	8	8	8	2	2	1	2	2	2	2	2	5	2	2	163	1	11	0	0	1	0	1	16	18	17
1	1	2	4	732	1	2	3	7	8	8	8	8	8	8	8	8	8	8	8	8	8	8	8	8	8	8	8	8	8	8	8	8	8	8	8	228	0	1	1	0	0	0	1	27	28	28
1	9	2	5	732	8	2	5	7	8	8	8	8	8	8	8	8	8	8	8	8	8	8	8	8	8	8	8	8	8	8	8	8	8	8	8	230	0	1	0	0	1	0	1	27	29	28
1	14	2	4	732	12	4	3	7	8	8	8	8	8	8	8	8	8	8	8	8	8	8	8	8	8	8	8	8	8	8	8	8	8	8	8	230	0	0	1	1	0	0	1	27	28	28
4	40	1	5	737	1	2	5	7	8	8	8	8	8	8	8	8	8	8	8	8	8	8	8	8	8	8	8	8	8	8	8	8	8	8	8	230	0	1	0	0	1	0	1	27	29	28
4	43	2	9	737	3	5	2	7	8	8	8	8	8	8	8	8	8	8	8	8	8	8	8	8	8	8	8	8	8	8	8	8	8	8	8	230	0	1	0	0	1	0	1	27	29	28
4	45	1	3	737	5	2	2	7	8	8	8	8	8	8	8	8	8	8	8	8	8	8	8	8	8	8	8	8	8	8	8	8	8	8	8	227	0	2	0	0	0	0	1	27	28	28
4	46	1	5	737	6	4	6	7	8	8	8	8	8	8	8	8	8	8	8	8	8	8	8	8	8	8	8	8	8	8	8	8	8	8	8	233	0	0	0	1	0	1	1	27	29	28
4	47	3	10	737	7	1	2	7	8	8	8	8	8	8	8	8	8	8	8	8	8	8	8	8	8	8	8	8	8	8	8	8	8	8	8	226	1	1	0	0	0	0	1	27	28	28
4	45	4	1	757	5	2	2	7	8	8	8	8	8	8	8	8	8	8	8	8	8	8	8	8	8	8	8	8	8	8	8	8	8	8	8	227	0	2	0	0	0	0	1	27	28	28
4	45	3	2	761	5	5	3	7	8	8	8	8	8	8	8	8	8	8	8	8	8	8	8	8	8	8	8	8	8	8	8	8	8	8	8	231	0	0	1	0	1	0	1	27	29	28
4	40	1	1	783	1	3	3	7	8	8	8	8	8	8	8	8	8	8	8	8	8	8	8	8	8	8	8	8	8	2	5	3	3	1	1	196	2	1	4	0	1	0	1	21	23	22
4	43	1	9	783	4	2	2	7	8	8	8	8	8	8	8	8	8	8	8	8	8	8	8	8	8	8	8	8	8	8	8	8	8	8	8	227	0	2	0	0	0	0	1	27	28	28
1	6	2	10	786	6	2	4	7	8	8	8	8	8	8	8	8	8	8	8	8	8	8	8	8	8	8	8	8	8	8	8	1	1	2	1	202	3	2	0	1	0	0	1	23	24	24
1	8	3	10	786	8	5	5	7	8	8	8	8	8	8	8	8	8	8	8	8	8	8	8	8	8	8	8	8	8	8	8	2	2	2	2	209	0	4	0	0	2	0	1	23	26	24
1	7	2	2	786	7	2	2	7	8	8	8	8	8	8	8	8	8	8	8	8	8	8	8	8	8	8	8	8	8	8	8	8	8	8	8	227	0	2	0	0	0	0	1	27	28	28
4	41	3	6	787	2	2	5	7	8	8	8	8	8	8	8	8	8	8	8	8	8	8	8	8	8	8	8	8	8	8	8	8	8	8	8	230	0	1	0	0	1	0	1	27	29	28
4	42	2	3	796	3	2	5	7	8	8	8	8	8	8	8	8	8	8	8	8	8	8	8	8	8	8	8	8	8	8	8	1	2	1	2	204	2	3	0	0	1	0	1	23	25	24
4	44	2	2	801	5	5	5	7	8	8	8	8	8	8	8	8	8	8	8	8	8	8	8	8	8	8	8	8	8	8	8	8	8	8	8	233	0	0	0	0	2	0	1	27	30	28
4	45	3	3	801	6	3	5	7	8	8	8	8	8	8	8	8	8	8	8	8	8	8	8	8	8	8	8	8	8	8	8	8	8	8	8	231	0	0	1	0	1	0	1	27	29	28
4	43	1	7	802	4	5	5	7	8	8	8	8	8	8	8	8	8	8	8	8	8	8	8	8	8	8	8	8	8	8	8	8	8	8	8	233	0	0	0	0	2	0	1	27	30	28
4	40	4	8	805	1	2	2	7	8	8	8	8	8	8	8	8	8	8	8	8	8	8	8	8	8	8	8	8	8	8	8	8	8	2	2	215	0	4	0	0	0	0	1	25	26	26
4	47	1	9	805	6	7	5	7	8	8	8	8	8	8	8	8	8	8	8	8	8	8	8	8	8	8	8	8	8	8	8	8	8	8	8	235	0	0	0	0	1	0	2	27	30	29
4	40	3	2	808	1	2	5	7	8	8	8	8	8	8	8	8	8	8	8	8	8	8	8	8	8	8	8	8	8	8	8	8	8	8	8	230	0	1	0	0	1	0	1	27	29	28
4	46	4	6	808	7	3	5	7	8	8	8	8	8	8	8	8	8	8	8	8	8	8	8	8	8	8	8	8	8	8	8	8	8	8	8	231	0	0	1	0	1	0	1	27	29	28
4	42	1	7	810	3	6	5	7	8	8	8	8	8	8	8	8	8	8	8	8	8	8	8	8	8	8	8	8	8	8	8	8	8	8	8	234	0	0	0	0	1	1	1	27	30	28
4	46	3	2	810	6	2	5	7	8	8	8	8	8	8	8	8	8	8	8	8	8	8	8	8	8	8	8	8	8	8	8	8	8	8	8	230	0	1	0	0	1	0	1	27	29	28
4	42	1	6	812	3	2	6	7	8	8	8	8	8	8	8	8	8	8	8	8	8	8	8	8	8	8	8	8	8	8	8	8	8	8	8	231	0	1	0	0	0	1	1	27	29	28
4	43	4	3	818	4	2	5	7	8	8	8	8	8	8	8	8	8	8	8	8	8	8	8	8	8	8	8	8	8	8	8	8	8	8	8	230	0	1	0	0	1	0	1	27	29	28
1	6	3	5	820	5	2	5	7	8	8	8	8	8	8	8	8	8	8	8	8	8	8	8	8	8	8	8	8	8	8	8	8	8	8	8	230	0	1	0	0	1	0	1	27	29	28
4	44	1	5	822	4	2	3	7	8	8	8	8	8	8	8	8	8	8	8	8	8	8	8	8	8	8	8	8	8	8	8	8	8	8	8	228	0	1	1	0	0	0	1	27	28	28
4	48	4	9	822	8	5	3	7	8	8	8	8	8	8	8	8	8	8	8	8	8	8	8	8	8	8	8	8	8	8	8	8	8	8	8	231	0	0	1	0	1	0	1	27	29	28
4	45	2	1	837	6	5	3	7	8	8	8	8	8	8	8	8	8	8	8	8	8	8	8	8	8	8	8	8	8	8	8	8	8	8	2	225	0	1	1	0	1	0	1	26	28	27
4	40	3	8	837	1	2	5	7	8	8	8	8	8	8	8	8	8	8	8	8	8	8	8	8	8	8	8	8	8	8	8	8	8	8	8	230	0	1	0	0	1	0	1	27	29	28
1	8	1	3	852	8	2	2	7	8	8	8	8	8	8	8	8	8	8	8	8	8	8	8	8	8	8	8	8	8	8	8	8	8	1	2	214	1	3	0	0	0	0	1	25	26	26
4	43	3	6	855	4	5	3	7	8	8	8	8	8	8	8	8	8	8	8	8	8	8	8	8	8	8	8	8	8	8	8	8	8	8	1	224	1	0	1	0	1	0	1	26	28	27
4	47	4	5	855	8	4	3	7	8	8	8	8	8	8	8	8	8	8	8	8	8	8	8	8	8	8	8	8	8	8	1	2	5	2	2	202	1	3	1	1	1	0	1	22	24	23
4	41	4	10	855	2	4	5	7	8	8	8	8	8	8	8	8	8	8	8	8	8	8	8	8	8	8	8	8	8	8	8	8	8	8	8	232	0	0	0	1	1	0	1	27	29	28
1	6	1	10	859	5	2	4	7	8	8	8	8	8	8	8	8	8	8	8	8	8	8	8	8	8	8	8	8	8	8	8	8	8	8	8	229	0	1	0	1	0	0	1	27	28	28
1	11	1	4	859	10	5	2	7	8	8	8	8	8	8	8	8	8	8	8	8	8	8	8	8	8	8	8	8	8	8	8	8	8	8	8	230	0	1	0	0	1	0	1	27	29	28
1	12	1	5	859	11	2	4	7	8	8	8	8	8	8	8	8	8	8	8	8	8	8	8	8	8	8	8	8	8	8	8	8	8	8	8	229	0	1	0	1	0	0	1	27	28	28
5	49	3	9	879	2	2	2	7	8	8	8	1	1	1	6	5	7	8	8	8	8	8	8	8	8	8	8	1	1	6	1	1	1	1	5	153	9	2	0	0	2	2	2	13	19	15
5	49	3	5	882	3	4	5	7	8	8	8	8	8	8	8	8	8	8	8	8	8	8	8	8	8	8	8	8	8	8	8	8	8	8	8	232	0	0	0	1	1	0	1	27	29	28
5	49	2	7	887	1	2	5	7	8	8	8	8	8	8	8	8	8	8	8	8	8	8	8	8	8	8	8	8	8	8	8	8	8	8	8	230	0	1	0	0	1	0	1	27	29	28
1	10	3	7	21	8	2	2	1	7	8	8	8	8	8	8	8	8	8	8	8	8	8	8	8	1	1	2	2	1	2	2	1	2	1	2	149	6	8	0	0	0	0	1	15	16	16
2	15	2	4	28	1	2	2	6	7	8	8	8	8	8	8	8	8	8	8	8	8	8	8	8	8	8	8	8	8	8	8	8	8	8	8	225	0	2	0	0	0	1	1	26	28	27
2	18	4	3	45	4	2	3	3	7	8	8	8	8	8	8	8	8	8	8	8	8	8	8	8	8	8	8	8	8	8	8	8	8	8	8	223	0	1	2	0	0	0	1	26	27	27
2	26	3	3	45	9	2	5	2	7	8	8	8	8	8	8	8	8	8	8	8	8	8	8	8	8	8	8	8	8	8	8	8	8	8	8	224	0	2	0	0	1	0	1	26	28	27
2	19	2	4	49	5	7	3	2	7	8	8	8	8	8	8	8	8	8	8	8	8	8	8	8	8	8	8	8	8	8	1	1	2	1	1	193	4	2	1	0	0	0	2	21	23	23
2	18	2	6	57	3	5	5	6	7	8	8	8	8	8	8	8	8	8	8	8	8	8	8	8	8	8	8	8	8	8	8	8	8	8	8	231	0	0	0	0	2	1	1	26	30	27
2	24	3	10	59	9	2	5	5	7	8	8	8	8	8	8	8	8	8	8	8	8	8	8	8	8	8	8	8	8	8	8	8	8	8	8	227	0	1	0	0	2	0	1	26	29	27
2	26	4	5	59	11	2	2	5	7	8	8	8	8	8	8	8	8	8	8	8	8	8	8	8	8	8	8	8	8	8	8	8	8	8	8	224	0	2	0	0	1	0	1	26	28	27
2	16	4	10	69	2	2	2	2	7	8	8	8	8	8	8	8	8	8	8	8	8	8	8	8	8	8	8	8	8	8	8	8	8	8	8	221	0	3	0	0	0	0	1	26	27	27
2	17	2	5	69	3	4	4	2	7	8	8	8	8	8	8	8	8	8	8	8	8	8	8	8	8	8	8	8	8	8	8	8	8	8	8	225	0	1	0	2	0	0	1	26	27	27
2	18	4	4	69	4	2	2	2	7	8	8	8	8	8	8	8	8	8	8	8	8	8	8	8	8	8	8	8	8	8	8	8	8	8	8	221	0	3	0	0	0	0	1	26	27	27
2	19	3	7	73	5	5	5	2	7	8	8	8	8	8	8	8	8	8	8	8	8	8	8	8	8	8	8	8	8	8	8	8	8	8	8	227	0	1	0	0	2	0	1	26	29	27
2	20	2	2	73	6	7	2	2	7	8	8	8	8	8	8	8	8	8	8	8	8	8	8	8	8	8	8	8	8	8	8	8	8	8	8	226	0	2	0	0	0	0	2	26	28	28
2	26	2	2	73	9	1	1	5	7	8	8	8	8	8	8	8	8	8	8	8	8	8	8	8	8	8	8	8	8	8	8	8	8	8	8	222	2	0	0	0	1	0	1	26	28	27
2	20	3	1	85	5	6	5	2	7	8	8	8	8	8	8	8	8	8	8	8	8	8	8	8	8	8	8	8	8	8	8	8	8	8	1	221	1	1	0	0	1	1	1	25	28	26
2	19	1	8	85	4	2	5	5	7	8	8	8	8	8	8	8	8	8	8	8	8	8	8	8	8	8	8	8	8	8	8	8	8	8	8	227	0	1	0	0	2	0	1	26	29	27
2	25	3	4	88	10	5	6	1	7	8	8	8	8	8	8	8	8	8	8	8	8	8	8	8	8	8	8	8	8	8	8	8	8	8	8	227	1	0	0	0	1	1	1	26	29	27
2	19	2	10	91	4	2	6	2	7	8	8	8	8	8	8	8	8	8	8	8	8	8	8	8	8	8	8	8	8	8	8	8	8	8	8	225	0	2	0	0	0	1	1	26	28	27
2	22	1	9	91	7	2	5	5	7	8	8	8	8	8	8	8	8	8	8	8	8	8	8	8	8	8	8	8	8	8	8	8	8	8	8	227	0	1	0	0	2	0	1	26	29	27
2	17	4	2	93	2	2	2	1	7	8	8	8	8	8	8	8	8	8	8	8	8	8	8	8	8	8	8	1	2	1	1	1	1	1	1	165	8	3	0	0	0	0	1	18	19	19
2	18	3	7	93	3	2	3	2	7	8	8	8	8	8	8	8	8	8	8	8	8	8	8	8	8	8	8	8	8	8	8	8	8	5	2	213	0	3	1	0	1	0	1	24	26	25
2	24	1	10	105	5	2	5	4	7	8	8	8	8	8	8	8	8	8	8	8	8	8	8	8	8	8	8	8	8	8	1	1	1	1	2	192	4	2	0	1	1	0	1	21	23	22
2	28	2	9	105	7	2	5	2	7	8	8	8	8	8	8	8	8	8	8	8	8	8	8	8	8	8	8	8	8	8	8	8	8	8	8	224	0	2	0	0	1	0	1	26	28	27
2	26	3	7	109	8	3	7	3	7	8	8	8	8	8	8	8	8	8	8	8	8	8	8	8	8	8	8	8	8	8	8	8	8	8	8	228	0	0	2	0	0	0	2	26	28	28
2	25	4	3	142	10	2	5	5	7	8	8	8	8	8	8	8	8	8	8	8	8	8	8	8	8	8	8	8	8	8	8	8	8	8	8	227	0	1	0	0	2	0	1	26	29	27
2	19	3	8	153	4	2	3	3	7	8	8	8	8	8	8	8	8	8	8	8	8	8	8	8	8	8	8	8	8	8	1	1	1	1	2	189	4	2	2	0	0	0	1	21	22	22
2	17	2	9	161	3	4	5	4	7	8	8	8	8	8	8	8	8	8	8	8	8	8	8	8	8	8	8	8	8	8	8	8	8	8	8	228	0	0	0	2	1	0	1	26	28	27
2	24	1	8	161	10	7	2	2	7	8	8	8	8	8	8	8	8	8	8	8	8	8	8	8	8	8	8	8	8	8	8	8	8	8	8	226	0	2	0	0	0	0	2	26	28	28
2	25	4	7	176	9	4	3	5	7	8	8	8	8	8	8	8	8	8	8	8	8	8	8	8	8	8	8	8	8	8	8	8	8	8	8	227	0	0	1	1	1	0	1	26	28	27
2	15	2	10	195	1	4	5	5	7	8	8	8	8	8	8	8	8	8	8	8	8	8	8	8	8	8	8	8	8	8	8	8	8	1	1	215	2	0	0	1	2	0	1	24	27	25
2	17	3	7	195	2	5	1	5	7	8	8	8	8	8	8	8	8	8	8	8	8	8	8	8	8	8	8	8	8	8	8	8	8	8	8	226	1	0	0	0	2	0	1	26	29	27
2	28	1	6	195	12	2	4	4	7	8	8	8	8	8	8	8	8	8	8	8	8	8	8	8	8	8	8	8	8	8	8	8	8	8	8	225	0	1	0	2	0	0	1	26	27	27
1	2	2	8	208	2	6	4	5	7	8	8	8	8	8	8	8	8	8	8	8	8	8	8	8	8	8	8	8	8	8	8	8	8	8	1	223	1	0	0	1	1	1	1	25	28	26
1	1	1	8	208	1	1	6	3	7	8	8	8	8	8	8	8	8	8	8	8	8	8	8	8	8	8	8	8	8	8	8	8	8	8	2	219	1	1	1	0	0	1	1	25	27	26
2	22	3	8	217	6	2	2	1	7	8	8	8	8	8	8	8	8	8	8	8	8	8	8	8	8	8	8	8	8	8	8	8	1	1	1	199	4	2	0	0	0	0	1	23	24	24
2	28	4	10	217	9	2	2	5	7	8	8	8	8	8	8	8	8	8	8	8	8	8	8	8	8	8	8	8	8	8	8	8	8	8	8	224	0	2	0	0	1	0	1	26	28	27
2	22	1	1	227	8	2	4	3	7	8	8	8	8	8	8	8	8	8	8	8	8	8	8	8	8	8	8	8	8	8	8	8	8	8	8	224	0	1	1	1	0	0	1	26	27	27
2	16	4	1	228	2	4	2	2	7	8	8	8	8	8	8	8	8	8	8	8	8	8	8	8	8	8	8	8	8	8	8	8	8	8	8	223	0	2	0	1	0	0	1	26	27	27
2	21	3	9	228	7	2	2	5	7	8	8	8	8	8	8	8	8	8	8	8	8	8	8	8	8	8	8	8	8	8	8	8	8	8	8	224	0	2	0	0	1	0	1	26	28	27
3	36	1	6	235	7	5	4	3	7	8	8	8	8	8	8	8	8	8	8	8	8	8	8	8	8	8	8	8	8	1	1	1	1	1	1	185	6	0	1	1	1	0	1	20	22	21
3	34	4	7	235	5	2	2	1	7	8	8	8	8	8	8	8	8	8	8	8	8	8	8	8	8	8	8	8	8	8	8	8	8	8	8	220	1	2	0	0	0	0	1	26	27	27
3	38	4	9	237	11	5	7	5	7	8	8	8	8	8	8	8	8	8	8	8	8	8	8	8	8	8	8	8	8	8	8	8	8	8	8	232	0	0	0	0	2	0	2	26	30	28
3	30	3	1	239	3	2	2	6	7	8	8	8	8	8	8	8	8	8	8	8	8	8	8	8	8	8	8	8	8	8	8	8	8	8	8	225	0	2	0	0	0	1	1	26	28	27
3	39	2	9	256	10	2	2	2	7	8	8	8	8	8	8	8	8	8	8	8	8	8	8	8	8	8	8	8	8	8	8	8	8	8	8	221	0	3	0	0	0	0	1	26	27	27
3	29	2	5	280	2	2	2	2	7	8	8	8	8	8	8	8	8	8	8	8	8	8	8	8	8	8	8	8	8	8	8	8	1	6	1	205	2	3	0	0	0	1	1	23	25	24
3	36	1	1	280	8	4	5	4	7	8	8	8	8	8	8	8	8	8	8	8	8	8	8	8	8	8	8	8	8	8	8	8	8	8	8	228	0	0	0	2	1	0	1	26	28	27
1	2	2	1	301	2	2	2	4	7	8	8	8	8	8	8	8	8	8	8	8	8	8	8	8	8	8	8	8	8	8	8	8	8	8	8	223	0	2	0	1	0	0	1	26	27	27
1	11	1	8	301	11	4	4	5	7	8	8	8	8	8	8	8	8	8	8	8	8	8	8	8	8	8	8	8	8	8	8	8	8	8	8	228	0	0	0	2	1	0	1	26	28	27
1	6	4	5	303	6	2	2	2	7	8	8	8	8	8	8	8	8	8	8	8	8	8	8	8	8	8	8	8	8	8	8	8	8	8	8	221	0	3	0	0	0	0	1	26	27	27
1	6	1	9	304	5	2	3	3	7	8	8	8	8	8	8	8	8	8	8	8	8	8	8	8	8	8	8	8	8	8	8	8	1	2	1	203	2	2	2	0	0	0	1	23	24	24
1	1	3	4	304	1	2	2	2	7	8	8	8	8	8	8	8	8	8	8	8	8	8	8	8	8	8	8	8	8	8	8	8	8	8	8	221	0	3	0	0	0	0	1	26	27	27
1	5	3	6	304	4	2	6	5	7	8	8	8	8	8	8	8	8	8	8	8	8	8	8	8	8	8	8	8	8	8	8	8	8	8	8	228	0	1	0	0	1	1	1	26	29	27
3	29	2	4	309	2	2	4	6	7	8	8	8	8	8	8	8	8	8	8	8	8	8	8	8	8	8	8	8	8	8	8	8	8	8	8	227	0	1	0	1	0	1	1	26	28	27
3	35	1	7	309	8	2	2	2	7	8	8	8	8	8	8	8	8	8	8	8	8	8	8	8	8	8	8	8	8	8	8	8	8	8	8	221	0	3	0	0	0	0	1	26	27	27
1	9	1	5	313	7	2	3	2	7	8	8	8	8	8	8	8	8	8	8	8	8	8	8	8	8	8	8	8	8	8	8	8	8	8	8	222	0	2	1	0	0	0	1	26	27	27
4	44	3	10	317	5	7	2	2	7	8	8	8	8	8	8	8	8	8	8	8	8	8	8	8	8	8	8	8	8	8	8	8	8	8	8	226	0	2	0	0	0	0	2	26	28	28
3	27	4	2	321	1	2	2	5	7	8	8	8	8	8	8	8	8	8	8	8	8	8	8	8	8	8	8	8	8	8	8	8	8	8	8	224	0	2	0	0	1	0	1	26	28	27
1	2	3	4	324	2	2	5	3	7	8	8	8	8	8	8	8	8	8	8	8	8	8	8	8	8	8	8	8	8	8	8	8	8	8	8	225	0	1	1	0	1	0	1	26	28	27
1	10	4	7	324	10	4	2	2	7	8	8	8	8	8	8	8	8	8	8	8	8	8	8	8	8	8	8	8	8	8	8	8	8	8	8	223	0	2	0	1	0	0	1	26	27	27
3	27	1	2	325	1	2	2	2	7	8	8	8	8	8	8	8	8	8	8	8	8	8	1	1	1	1	1	1	1	1	2	1	1	1	2	132	11	5	0	0	0	0	1	13	14	14
3	30	2	2	332	2	2	1	1	7	8	8	8	8	8	8	8	8	8	8	8	8	8	8	8	8	8	8	8	8	8	8	1	1	5	1	195	5	1	0	0	1	0	1	22	24	23
3	32	1	2	350	5	2	5	5	7	8	8	8	8	8	8	8	8	8	8	8	8	8	8	8	8	8	8	8	8	8	8	8	8	8	8	227	0	1	0	0	2	0	1	26	29	27
3	38	3	5	350	9	2	5	2	7	8	8	8	8	8	8	8	8	8	8	8	8	8	8	8	8	8	8	8	8	8	8	8	8	8	8	224	0	2	0	0	1	0	1	26	28	27
3	39	4	8	352	11	2	1	3	7	8	8	8	8	8	8	8	8	8	8	8	8	8	8	8	8	8	8	8	8	8	8	8	8	8	8	221	1	1	1	0	0	0	1	26	27	27
4	46	2	9	352	17	2	1	6	7	8	8	8	8	8	8	8	8	8	8	8	8	8	8	8	8	8	8	8	8	8	8	8	8	8	8	224	1	1	0	0	0	1	1	26	28	27
3	29	2	1	356	2	2	5	3	7	8	8	8	8	8	8	8	8	8	8	1	1	1	1	1	1	1	1	1	1	1	1	1	1	1	1	113	16	1	1	0	1	0	1	10	12	11
1	4	1	1	360	4	2	2	6	7	8	8	8	8	8	8	8	8	8	8	8	8	8	8	8	8	8	8	8	8	8	8	8	8	8	3	220	0	2	1	0	0	1	1	25	27	26
1	1	3	1	360	1	5	2	3	7	8	8	8	8	8	8	8	8	8	8	8	8	8	8	8	8	8	8	8	8	8	8	8	8	8	8	225	0	1	1	0	1	0	1	26	28	27
1	9	3	8	360	8	2	2	5	7	8	8	8	8	8	8	8	8	8	8	8	8	8	8	8	8	8	8	8	8	8	8	8	8	8	8	224	0	2	0	0	1	0	1	26	28	27
1	1	3	9	362	1	2	2	5	7	8	8	8	8	8	8	8	8	8	8	8	8	8	8	8	8	8	8	8	8	8	8	8	2	2	5	209	0	4	0	0	2	0	1	23	26	24
1	8	3	7	362	8	4	3	5	7	8	8	8	8	8	8	8	8	8	8	8	8	8	8	8	8	8	8	8	8	8	8	8	8	8	8	227	0	0	1	1	1	0	1	26	28	27
1	14	2	8	362	14	5	5	5	7	8	8	8	8	8	8	8	8	8	8	8	8	8	8	8	8	8	8	8	8	8	8	8	8	8	8	230	0	0	0	0	3	0	1	26	30	27
1	8	3	9	365	7	3	3	5	7	8	8	8	8	8	8	8	8	8	8	8	8	8	8	8	8	1	1	1	1	1	5	7	6	6	5	180	5	0	2	0	3	2	2	16	23	18
3	29	4	10	367	2	4	5	3	7	8	8	8	8	8	8	8	8	8	8	8	8	8	8	8	8	8	8	8	8	8	8	8	8	8	8	227	0	0	1	1	1	0	1	26	28	27
3	29	2	3	371	2	1	2	6	7	8	8	8	8	8	8	8	8	8	8	8	8	8	8	8	8	8	8	8	8	8	8	8	8	8	8	224	1	1	0	0	0	1	1	26	28	27
3	38	2	5	377	10	2	4	4	7	8	8	8	8	8	8	8	8	8	8	8	8	8	8	8	8	8	8	8	8	8	8	8	1	1	1	204	3	1	0	2	0	0	1	23	24	24
1	4	1	9	380	4	2	4	3	7	8	8	8	8	8	8	8	8	8	8	8	8	8	8	8	8	8	8	8	8	8	8	8	8	8	1	217	1	1	1	1	0	0	1	25	26	26
1	6	1	8	380	6	2	2	4	7	8	8	8	8	8	8	8	8	8	8	8	8	8	8	8	8	8	8	8	8	8	8	8	8	8	8	223	0	2	0	1	0	0	1	26	27	27
1	9	1	2	380	9	5	3	3	7	8	8	8	8	8	8	8	8	8	8	8	8	8	8	8	8	8	8	8	8	8	8	8	8	8	8	226	0	0	2	0	1	0	1	26	28	27
3	33	3	10	383	6	5	4	5	7	8	8	8	8	8	8	8	8	8	8	8	8	8	8	8	8	8	8	8	8	8	8	8	8	8	8	229	0	0	0	1	2	0	1	26	29	27
3	37	3	3	383	9	5	2	1	7	8	8	8	8	8	8	8	8	8	8	8	8	8	8	8	8	8	8	8	8	8	8	8	8	8	8	223	1	1	0	0	1	0	1	26	28	27
3	37	1	3	386	10	2	2	2	7	8	8	8	8	8	8	8	8	8	8	8	8	8	8	8	8	8	8	8	8	8	8	8	8	8	8	221	0	3	0	0	0	0	1	26	27	27
1	13	1	8	391	12	2	5	3	7	8	8	8	8	8	8	8	8	8	8	8	8	8	8	8	8	8	8	8	8	8	8	8	8	8	8	225	0	1	1	0	1	0	1	26	28	27
1	10	2	3	399	7	2	6	6	7	8	8	8	8	8	8	8	8	8	8	8	8	8	8	8	8	8	8	8	8	8	8	8	5	2	2	214	0	3	0	0	1	2	1	23	27	24
1	1	4	6	427	1	2	2	1	7	8	8	8	8	8	8	8	8	6	7	7	2	1	1	1	1	1	1	1	2	1	1	1	1	1	1	113	14	4	0	0	0	1	3	8	12	11
1	10	4	8	427	8	2	2	6	7	8	8	8	8	8	8	8	8	8	8	8	8	8	8	8	8	8	8	8	8	8	8	8	8	8	8	225	0	2	0	0	0	1	1	26	28	27
3	38	1	6	439	11	3	6	5	7	8	8	8	8	8	8	8	8	8	8	8	8	8	8	8	8	8	8	8	8	8	8	8	8	8	1	222	1	0	1	0	1	1	1	25	28	26
3	34	2	4	440	7	2	3	5	7	8	8	8	8	8	8	8	8	8	8	8	8	8	8	8	8	1	1	1	1	1	1	1	1	1	1	155	10	1	1	0	1	0	1	16	18	17
3	27	1	6	443	1	5	5	5	7	8	8	8	8	8	8	8	8	8	8	8	8	8	8	8	8	8	8	8	8	8	8	8	8	8	8	230	0	0	0	0	3	0	1	26	30	27
1	5	2	2	486	4	2	7	5	7	8	8	8	8	8	8	8	8	8	8	8	8	8	8	8	8	8	8	8	8	8	8	8	8	8	2	223	0	2	0	0	1	0	2	25	28	27
4	48	2	10	492	5	2	2	1	7	8	8	8	8	8	8	8	8	8	8	8	8	8	8	8	8	8	8	8	8	8	8	8	3	6	4	209	1	2	1	1	0	1	1	23	25	24
1	7	4	8	517	5	2	2	5	7	8	8	8	8	8	8	8	8	8	8	8	8	8	8	8	8	8	8	8	8	8	8	8	8	8	8	224	0	2	0	0	1	0	1	26	28	27
4	44	1	7	589	4	2	5	6	7	8	8	8	8	8	8	8	8	8	8	8	8	8	8	8	8	8	8	8	8	8	8	8	8	8	8	228	0	1	0	0	1	1	1	26	29	27
4	46	2	2	595	7	6	3	1	7	8	1	7	2	1	7	2	2	2	1	3	2	2	7	7	1	7	7	1	6	6	2	3	1	2	2	109	7	9	3	0	0	3	7	1	11	8
1	13	3	1	639	11	1	4	4	7	8	8	8	8	8	8	8	8	8	8	8	8	8	8	8	8	8	8	8	8	8	8	8	8	8	8	224	1	0	0	2	0	0	1	26	27	27
4	48	3	1	646	6	3	5	3	7	8	8	8	8	8	8	8	8	8	8	8	8	8	8	8	8	8	8	8	8	8	8	8	8	8	8	226	0	0	2	0	1	0	1	26	28	27
1	13	1	1	705	8	2	2	3	7	8	8	8	8	8	8	8	8	8	8	8	8	8	8	8	8	8	8	8	8	8	1	2	1	1	1	188	4	3	1	0	0	0	1	21	22	22
1	11	3	3	707	11	2	2	2	7	8	8	8	8	8	8	8	8	8	8	8	8	8	8	8	8	8	8	8	8	8	8	8	8	8	1	214	1	3	0	0	0	0	1	25	26	26
1	2	3	8	707	2	2	5	6	7	8	8	8	8	8	8	8	8	8	8	8	8	8	8	8	8	8	8	8	8	8	2	2	2	2	2	198	0	6	0	0	1	1	1	21	24	22
1	1	3	5	707	1	2	3	2	7	8	8	8	8	8	8	8	8	8	8	8	8	8	8	8	8	8	8	8	8	8	8	8	8	8	8	222	0	2	1	0	0	0	1	26	27	27
1	5	2	6	712	4	2	2	5	7	8	8	8	8	8	8	8	8	8	8	8	8	8	8	8	8	8	8	8	8	8	8	8	8	8	8	224	0	2	0	0	1	0	1	26	28	27
1	8	4	4	712	7	2	5	2	7	8	8	8	8	8	8	8	8	8	8	8	8	8	8	8	8	8	8	8	8	8	8	8	8	8	8	224	0	2	0	0	1	0	1	26	28	27
4	45	4	3	721	6	7	3	3	7	8	8	8	8	8	8	8	8	8	8	8	8	8	8	8	8	8	8	8	8	8	8	8	8	8	8	228	0	0	2	0	0	0	2	26	28	28
4	47	2	2	721	8	2	2	5	7	8	8	8	8	8	8	8	8	8	8	8	8	8	8	8	8	8	8	8	8	8	8	8	8	8	8	224	0	2	0	0	1	0	1	26	28	27
1	2	4	3	730	2	2	4	2	7	8	8	8	8	8	8	8	8	8	8	8	8	8	8	8	8	8	8	8	8	8	8	8	8	8	8	223	0	2	0	1	0	0	1	26	27	27
1	11	1	7	732	10	3	5	7	7	8	8	8	8	8	8	8	8	8	8	8	8	8	8	8	8	8	8	8	8	8	8	8	8	8	8	230	0	0	1	0	1	0	2	26	29	28
4	44	4	8	761	4	5	2	6	7	8	8	8	8	8	8	8	8	8	8	8	8	8	8	8	8	8	8	8	8	8	8	8	8	8	8	228	0	1	0	0	1	1	1	26	29	27
4	47	4	4	761	6	2	2	3	7	8	8	8	8	8	8	8	8	8	8	8	8	8	8	8	8	8	8	8	8	8	8	8	8	8	8	222	0	2	1	0	0	0	1	26	27	27
1	8	4	2	765	8	1	4	2	7	8	8	8	8	8	8	8	8	8	8	8	8	8	8	8	8	8	8	8	8	8	8	8	8	8	8	222	1	1	0	1	0	0	1	26	27	27
1	8	4	8	774	8	2	5	3	7	8	8	8	8	8	8	8	8	8	8	8	8	8	8	8	8	8	8	8	8	8	8	8	8	8	8	225	0	1	1	0	1	0	1	26	28	27
1	5	4	4	786	5	2	4	5	7	8	8	8	8	8	8	8	8	8	8	8	8	8	8	8	8	8	8	8	8	8	8	8	8	8	8	226	0	1	0	1	1	0	1	26	28	27
4	42	2	5	787	3	4	3	6	7	8	8	8	8	8	8	8	1	1	1	1	1	1	1	1	1	2	1	1	2	2	1	1	1	3	1	100	15	3	2	1	0	1	1	7	9	8
4	48	3	10	790	9	1	1	5	7	8	8	8	8	8	8	8	8	8	8	8	8	8	8	8	8	8	8	8	8	8	2	1	1	1	1	188	6	1	0	0	1	0	1	21	23	22
4	45	2	5	790	6	4	4	5	7	8	8	8	8	8	8	8	8	8	8	8	8	8	8	8	8	8	8	8	1	1	2	2	1	2	2	183	3	4	0	2	1	0	1	19	21	20
4	47	2	7	796	8	2	5	5	7	8	8	8	8	8	8	8	8	8	8	8	8	8	8	8	8	8	8	8	8	8	1	1	5	1	1	196	4	1	0	0	3	0	1	21	25	22
1	10	4	1	799	7	2	2	3	7	8	8	8	8	8	8	8	8	8	8	8	8	8	8	8	8	8	8	1	1	1	1	1	1	1	1	166	8	2	1	0	0	0	1	18	19	19
4	40	3	7	802	1	2	6	4	7	8	8	8	8	8	8	8	8	8	8	8	8	8	8	8	8	8	8	8	8	8	8	8	8	8	8	227	0	1	0	1	0	1	1	26	28	27
4	41	3	10	802	2	2	5	4	7	8	8	8	8	8	8	8	8	8	8	8	8	8	8	8	8	8	8	8	8	8	8	8	8	8	8	226	0	1	0	1	1	0	1	26	28	27
4	41	4	3	808	2	5	3	5	7	8	8	8	8	8	8	8	8	8	8	8	8	8	8	8	8	8	8	8	8	8	8	8	8	8	8	228	0	0	1	0	2	0	1	26	29	27
4	47	3	9	812	8	2	2	5	7	8	8	8	8	8	8	8	8	8	8	8	8	8	8	8	8	8	8	8	8	8	8	8	8	8	8	224	0	2	0	0	1	0	1	26	28	27
4	44	4	9	818	5	3	4	3	7	8	8	8	8	8	8	8	8	8	8	8	8	8	8	1	1	1	1	2	1	1	1	1	1	1	2	143	10	2	2	1	0	0	1	14	15	15
4	41	4	8	832	1	1	1	3	7	8	8	8	8	8	8	8	8	8	8	8	8	8	8	8	8	8	8	8	8	8	8	8	8	8	8	220	2	0	1	0	0	0	1	26	27	27
4	47	2	4	832	6	2	6	5	7	8	8	8	8	8	8	8	8	8	8	8	8	8	8	8	8	8	8	8	8	8	8	8	8	8	8	228	0	1	0	0	1	1	1	26	29	27
1	2	2	4	852	2	2	2	2	7	8	8	8	8	8	8	8	8	8	8	8	8	8	8	8	8	8	8	8	8	8	8	1	2	2	1	195	2	5	0	0	0	0	1	22	23	23
1	4	4	5	852	4	2	2	4	7	8	8	8	8	8	8	8	8	8	8	8	8	8	8	8	8	8	8	8	8	8	8	8	8	8	2	217	0	3	0	1	0	0	1	25	26	26
1	10	4	2	852	10	2	3	5	7	8	8	8	8	8	8	8	8	8	8	8	8	8	8	8	8	8	8	8	8	8	8	8	8	8	8	225	0	1	1	0	1	0	1	26	28	27
4	44	3	5	855	5	5	2	2	7	8	8	8	8	8	8	8	8	8	8	8	8	8	8	8	8	8	8	8	8	8	8	8	8	8	8	224	0	2	0	0	1	0	1	26	28	27
1	1	4	3	859	1	3	2	2	7	8	8	8	8	8	8	8	8	8	8	8	8	8	8	8	8	8	8	8	8	8	8	8	8	8	8	222	0	2	1	0	0	0	1	26	27	27
1	8	2	5	859	7	2	5	5	7	8	8	8	8	8	8	8	8	8	8	8	8	8	8	8	8	8	8	8	8	8	8	8	8	8	8	227	0	1	0	0	2	0	1	26	29	27
1	14	1	6	859	13	2	4	5	7	8	8	8	8	8	8	8	8	8	8	8	8	8	8	8	8	8	8	8	8	8	8	8	8	8	8	226	0	1	0	1	1	0	1	26	28	27
5	49	4	9	879	4	6	5	2	7	8	8	8	8	8	8	8	8	8	8	8	8	8	8	8	8	8	1	1	1	2	1	1	2	2	1	168	6	4	0	0	1	1	1	17	20	18
5	50	1	3	879	5	2	5	5	7	8	8	8	8	8	8	8	8	8	8	8	8	8	8	8	8	8	8	8	8	8	8	8	8	1	1	213	2	1	0	0	2	0	1	24	27	25
5	49	3	3	890	2	4	1	5	7	8	8	8	8	8	8	8	8	8	8	8	8	8	8	8	8	8	8	8	8	8	8	8	8	2	1	212	2	1	0	1	1	0	1	24	26	25
5	49	4	2	908	4	2	2	2	7	8	8	8	8	8	8	8	8	8	8	8	8	8	8	8	8	8	8	8	8	8	8	8	8	1	1	207	2	3	0	0	0	0	1	24	25	25
5	50	3	3	908	7	1	2	5	7	8	8	8	8	8	8	8	8	8	8	8	8	8	8	8	8	8	8	1	2	1	1	1	1	1	1	168	8	2	0	0	1	0	1	18	20	19
2	20	1	1	26	6	2	2	5	1	7	8	8	8	8	8	8	8	8	8	8	8	8	8	8	8	8	8	8	8	8	8	8	1	1	2	197	3	3	0	0	1	0	1	22	24	23
2	19	3	5	26	5	2	2	2	2	7	8	8	8	8	8	8	8	8	8	8	8	8	8	8	8	8	8	8	8	8	8	8	8	8	8	215	0	4	0	0	0	0	1	25	26	26
2	17	2	8	28	3	4	4	5	4	7	8	8	8	8	8	8	8	8	8	8	8	8	8	8	8	8	8	8	8	8	8	8	1	1	1	203	3	0	0	3	1	0	1	22	24	23
2	19	3	3	28	4	2	7	5	5	7	8	8	8	8	8	8	8	8	8	8	8	8	8	8	8	8	8	8	8	8	5	5	7	5	7	215	0	1	0	0	5	0	4	20	29	24
2	25	1	10	28	9	2	4	6	5	7	8	8	8	8	8	8	8	8	8	8	8	8	8	8	8	8	8	8	8	8	8	8	8	8	8	224	0	1	0	1	1	1	1	25	28	26
2	20	2	6	38	5	2	6	2	4	7	8	8	8	8	8	8	8	8	8	8	8	8	8	8	8	8	8	8	8	8	8	8	8	1	2	208	1	3	0	1	0	1	1	23	25	24
2	18	4	10	38	3	2	5	5	5	7	8	8	8	8	8	8	8	8	8	8	8	8	8	8	8	8	8	8	8	8	8	8	8	8	8	224	0	1	0	0	3	0	1	25	29	26
2	22	2	2	38	7	2	2	2	6	7	8	8	8	8	8	8	8	8	8	8	8	8	8	8	8	8	8	8	8	8	8	8	8	8	8	219	0	3	0	0	0	1	1	25	27	26
2	24	4	2	42	9	2	1	7	3	7	8	8	8	8	8	8	8	8	8	8	8	8	8	8	8	8	8	8	8	8	8	8	8	8	8	220	1	1	1	0	0	0	2	25	27	27
2	20	3	5	45	6	2	4	1	3	7	8	8	8	8	8	8	8	8	8	8	8	8	8	8	8	8	8	8	8	8	8	8	8	8	8	217	1	1	1	1	0	0	1	25	26	26
2	18	3	3	49	4	4	5	1	2	7	8	8	8	8	8	8	8	8	8	8	8	8	8	8	8	8	8	8	8	1	1	5	6	5	6	195	3	1	0	1	3	2	1	19	25	20
2	15	1	7	57	1	2	2	5	5	7	8	8	8	8	8	8	8	8	8	8	8	8	8	8	8	8	8	8	8	8	8	8	8	8	8	221	0	2	0	0	2	0	1	25	28	26
2	19	2	9	57	4	5	4	2	2	7	8	8	8	8	8	8	8	8	8	8	8	8	8	8	8	8	8	8	8	8	8	8	8	8	8	220	0	2	0	1	1	0	1	25	27	26
2	19	2	7	59	5	5	7	5	5	7	8	8	8	8	8	8	8	8	8	8	8	8	8	8	8	8	8	8	8	8	8	8	8	8	8	229	0	0	0	0	3	0	2	25	30	27
2	15	1	4	73	1	5	2	2	2	7	8	8	8	8	8	8	8	8	8	8	8	8	8	8	8	8	8	8	8	8	8	8	8	8	8	218	0	3	0	0	1	0	1	25	27	26
2	16	3	10	75	2	2	7	5	2	7	8	8	8	8	8	8	8	8	8	8	8	8	8	8	8	8	8	8	8	8	1	1	1	1	1	188	5	2	0	0	1	0	2	20	23	22
2	25	1	9	85	9	2	2	2	5	7	8	8	8	8	8	8	8	8	8	8	8	8	8	8	8	8	8	8	8	8	8	8	8	8	8	218	0	3	0	0	1	0	1	25	27	26
2	28	3	10	85	11	2	4	5	5	7	8	8	8	8	8	8	8	8	8	8	8	8	8	8	8	8	8	8	8	8	8	8	8	8	8	223	0	1	0	1	2	0	1	25	28	26
2	21	2	1	88	6	7	1	5	5	7	8	8	8	8	8	8	8	8	8	3	5	5	1	3	7	6	6	5	6	7	2	1	5	6	7	172	3	1	2	0	6	4	5	9	24	14
2	25	2	9	91	10	4	2	6	5	7	8	8	8	8	8	8	8	8	8	8	8	8	8	8	8	8	8	8	8	8	8	8	8	8	8	224	0	1	0	1	1	1	1	25	28	26
2	26	1	10	91	11	2	2	2	3	7	8	8	8	8	8	8	8	8	8	8	8	8	8	8	8	8	8	8	8	8	8	8	8	8	8	216	0	3	1	0	0	0	1	25	26	26
2	25	1	8	136	9	2	2	2	2	7	8	8	8	8	8	8	8	8	8	8	8	8	8	8	8	8	8	8	8	8	8	8	8	8	8	215	0	4	0	0	0	0	1	25	26	26
2	26	2	5	138	9	2	4	3	2	7	8	8	8	8	8	8	8	8	8	8	8	8	8	8	8	8	8	8	8	8	8	8	8	8	8	218	0	2	1	1	0	0	1	25	26	26
2	26	2	8	158	9	1	1	1	5	7	8	8	8	8	8	8	8	8	8	8	8	8	8	8	8	8	8	8	8	8	8	8	8	8	8	215	3	0	0	0	1	0	1	25	27	26
2	18	3	10	161	4	2	5	2	5	7	8	8	8	8	8	8	8	8	8	8	8	8	8	8	8	8	8	8	8	8	8	8	8	2	2	209	0	4	0	0	2	0	1	23	26	24
2	15	4	10	177	1	2	2	2	2	7	8	8	8	8	8	8	8	8	8	8	8	8	8	8	8	8	8	8	8	8	8	8	8	8	8	215	0	4	0	0	0	0	1	25	26	26
2	16	3	7	189	2	2	2	1	2	7	8	8	8	8	8	8	8	8	8	8	8	8	8	8	8	8	8	8	8	8	8	8	8	8	8	214	1	3	0	0	0	0	1	25	26	26
2	26	1	2	223	12	2	2	1	2	7	8	8	8	8	8	8	8	8	8	8	8	8	8	8	8	8	8	8	8	8	8	8	8	8	1	207	2	3	0	0	0	0	1	24	25	25
2	20	1	9	227	6	2	4	5	6	7	8	8	8	8	8	8	8	8	8	8	8	8	8	8	8	8	8	8	8	8	8	8	8	8	8	224	0	1	0	1	1	1	1	25	28	26
2	28	4	9	227	13	1	2	2	5	7	8	8	8	8	8	8	8	8	8	8	8	8	8	8	8	8	8	8	8	8	8	8	8	8	8	217	1	2	0	0	1	0	1	25	27	26
2	18	4	5	229	4	2	2	2	2	7	8	8	8	8	8	8	8	8	8	8	8	8	8	8	8	8	8	8	8	8	8	8	8	8	8	215	0	4	0	0	0	0	1	25	26	26
2	21	1	2	229	7	2	2	2	4	7	8	8	8	8	8	8	8	8	8	8	8	8	8	8	8	8	8	8	8	8	8	8	8	8	8	217	0	3	0	1	0	0	1	25	26	26
2	25	4	6	229	11	5	4	6	2	7	8	8	8	8	8	8	8	8	8	8	8	8	8	8	8	8	8	8	8	8	8	8	8	8	8	224	0	1	0	1	1	1	1	25	28	26
3	32	1	7	235	3	3	2	4	5	7	8	8	8	8	8	8	8	8	8	8	8	8	8	8	8	8	8	8	8	8	8	8	8	8	8	221	0	1	1	1	1	0	1	25	27	26
3	29	3	5	256	1	2	5	6	2	7	8	8	8	8	8	8	8	8	8	8	8	8	8	8	8	8	8	8	8	8	8	8	8	8	8	222	0	2	0	0	1	1	1	25	28	26
1	6	3	8	301	6	2	2	1	6	7	8	8	8	8	8	8	8	8	8	8	8	8	8	8	8	8	8	8	8	8	8	8	8	8	8	218	1	2	0	0	0	1	1	25	27	26
1	8	4	1	304	7	2	2	2	5	7	8	8	8	8	8	8	8	8	8	8	8	8	8	8	8	8	8	8	8	8	8	8	8	8	8	218	0	3	0	0	1	0	1	25	27	26
1	6	2	2	306	7	4	4	4	3	7	8	8	8	8	8	8	8	8	8	8	8	8	8	8	8	8	8	8	8	1	1	1	1	5	2	185	4	1	1	3	1	0	1	19	21	20
1	1	2	10	306	1	2	2	2	4	7	8	8	8	8	8	8	8	8	8	8	8	8	8	8	8	8	8	8	8	8	8	8	8	8	8	217	0	3	0	1	0	0	1	25	26	26
1	4	2	2	306	4	2	2	2	2	7	8	8	8	8	8	8	8	8	8	8	8	8	8	8	8	8	8	8	8	8	8	8	8	8	8	215	0	4	0	0	0	0	1	25	26	26
1	6	2	9	307	5	2	5	6	4	7	8	8	8	8	8	8	8	8	8	8	8	8	8	8	8	8	8	8	8	8	8	8	8	8	8	224	0	1	0	1	1	1	1	25	28	26
1	8	4	6	307	7	2	4	2	5	7	8	8	8	8	8	8	8	8	8	8	8	8	8	8	8	8	8	8	8	8	8	8	8	8	8	220	0	2	0	1	1	0	1	25	27	26
1	14	4	2	307	11	2	2	4	3	7	8	8	8	8	8	8	8	8	8	8	8	8	8	8	8	8	8	8	8	8	8	8	8	8	8	218	0	2	1	1	0	0	1	25	26	26
1	6	2	6	315	6	4	5	5	5	7	8	8	8	8	8	8	8	8	8	8	8	8	8	8	8	8	8	8	8	8	8	8	8	8	8	226	0	0	0	1	3	0	1	25	29	26
3	37	3	9	317	3	2	5	2	5	7	8	8	8	8	8	8	8	8	8	8	8	8	8	8	8	8	8	8	8	8	8	8	8	8	8	221	0	2	0	0	2	0	1	25	28	26
1	7	2	5	324	7	2	2	2	5	7	8	8	8	8	8	8	8	8	8	8	8	8	8	8	8	8	8	8	8	8	8	8	8	8	8	218	0	3	0	0	1	0	1	25	27	26
1	13	1	10	324	12	5	5	5	5	7	8	8	8	8	8	8	8	8	8	8	8	8	8	8	8	8	8	8	8	8	8	8	8	8	8	227	0	0	0	0	4	0	1	25	30	26
1	4	4	1	335	4	1	2	3	2	7	8	8	8	8	8	8	8	8	8	8	8	8	8	8	8	8	8	8	8	8	8	8	8	8	8	215	1	2	1	0	0	0	1	25	26	26
3	34	2	1	338	5	2	2	2	5	7	8	8	8	8	8	8	8	8	8	8	8	8	8	8	8	8	8	8	8	8	8	8	8	8	8	218	0	3	0	0	1	0	1	25	27	26
3	35	2	6	350	7	2	2	4	5	7	8	8	8	8	8	8	8	8	8	8	8	8	8	8	8	8	8	8	8	8	8	8	8	8	8	220	0	2	0	1	1	0	1	25	27	26
3	33	3	1	352	6	1	1	7	5	7	8	8	8	8	8	8	8	8	8	8	8	8	8	8	8	8	8	8	8	8	8	8	2	1	2	202	3	2	0	0	1	0	2	22	25	24
3	30	3	5	356	3	2	3	2	5	7	8	8	8	8	8	8	8	8	8	8	8	8	8	8	8	8	8	8	8	8	8	8	8	8	8	219	0	2	1	0	1	0	1	25	27	26
3	35	2	8	356	8	2	2	2	5	7	8	8	8	8	8	8	8	8	8	8	8	8	8	8	8	8	8	8	8	8	8	8	8	8	8	218	0	3	0	0	1	0	1	25	27	26
1	10	4	9	358	11	2	2	5	5	7	8	8	8	8	8	8	8	8	8	8	8	8	8	8	8	8	8	8	8	8	8	8	8	8	2	215	0	3	0	0	2	0	1	24	27	25
3	30	3	2	359	2	2	4	5	6	7	8	8	8	8	8	8	8	8	8	8	8	8	8	8	8	8	8	8	8	8	8	8	1	3	2	206	1	2	1	1	1	1	1	22	25	23
3	36	3	9	370	7	2	1	2	5	7	8	8	8	8	8	8	8	8	8	8	8	8	8	8	8	8	8	8	8	8	8	8	8	8	8	217	1	2	0	0	1	0	1	25	27	26
1	11	2	1	375	11	2	2	2	2	7	8	8	8	8	8	8	8	8	8	8	8	8	8	8	8	8	8	8	8	2	1	1	1	1	1	174	5	5	0	0	0	0	1	19	20	20
3	33	1	7	377	5	2	7	7	5	7	8	8	8	8	8	8	8	8	8	8	8	8	8	8	8	8	8	8	8	8	8	8	8	8	8	228	0	1	0	0	1	0	3	25	29	28
1	6	4	4	379	6	2	1	1	5	7	8	8	8	8	8	8	8	8	8	8	8	8	8	8	8	8	8	8	8	8	8	8	8	8	8	216	2	1	0	0	1	0	1	25	27	26
1	13	1	9	379	9	2	2	5	3	7	8	8	8	8	8	8	8	8	8	8	8	8	8	8	8	8	8	8	8	8	8	8	8	8	8	219	0	2	1	0	1	0	1	25	27	26
1	12	2	10	391	11	4	2	3	4	7	8	8	8	8	8	8	8	8	8	8	8	8	8	8	8	8	8	8	8	8	8	8	8	8	8	220	0	1	1	2	0	0	1	25	26	26
3	39	1	4	392	10	7	1	5	5	7	8	8	8	8	8	8	5	1	5	3	3	5	2	2	7	8	8	8	8	8	8	8	8	8	8	186	2	2	2	0	5	0	3	16	24	19
1	10	2	10	399	8	5	5	2	6	7	8	8	8	8	8	8	8	8	8	8	8	8	8	8	8	8	8	8	8	8	8	8	8	8	2	219	0	2	0	0	2	1	1	24	28	25
1	14	4	10	399	12	2	2	2	5	7	8	8	8	8	8	8	8	8	8	8	8	8	8	8	8	8	8	8	8	8	8	8	8	8	8	218	0	3	0	0	1	0	1	25	27	26
3	34	1	10	405	6	2	4	5	4	7	8	8	8	8	8	8	8	8	8	8	8	8	8	8	8	8	8	8	8	8	8	8	8	8	8	222	0	1	0	2	1	0	1	25	27	26
3	34	2	5	406	4	2	2	2	2	7	8	8	8	8	8	8	8	8	8	8	8	8	8	8	8	8	8	8	8	8	8	8	8	8	8	215	0	4	0	0	0	0	1	25	26	26
3	29	2	2	409	2	2	2	2	5	7	8	8	8	8	8	8	8	8	8	8	8	8	8	8	8	8	8	8	8	8	8	8	8	8	8	218	0	3	0	0	1	0	1	25	27	26
1	6	3	7	437	6	2	2	2	5	7	8	8	8	8	8	8	8	8	1	1	1	1	1	3	6	7	8	8	8	5	2	2	2	2	2	142	5	8	1	0	2	1	2	11	16	13
3	33	2	10	439	6	2	2	5	5	7	8	8	8	8	8	8	8	8	8	8	8	8	8	8	8	8	8	8	8	8	8	8	8	8	8	221	0	2	0	0	2	0	1	25	28	26
3	36	4	7	440	9	2	5	5	5	7	8	8	8	8	8	8	8	8	8	8	8	8	8	8	8	8	8	8	8	5	1	3	1	1	1	188	4	1	1	0	4	0	1	19	24	20
1	7	2	1	486	6	2	2	2	3	7	8	8	8	8	8	8	8	8	8	8	8	8	8	8	8	8	8	8	8	8	1	5	2	1	1	186	3	4	1	0	1	0	1	20	22	21
1	4	2	10	486	3	2	2	1	5	7	8	8	8	8	8	8	8	8	8	8	8	8	8	8	8	8	8	8	8	8	8	8	8	8	8	217	1	2	0	0	1	0	1	25	27	26
1	14	1	9	486	14	2	2	7	5	7	8	8	8	8	8	8	8	8	8	8	8	8	8	8	8	8	8	8	8	8	8	8	8	8	8	223	0	2	0	0	1	0	2	25	28	27
4	45	2	3	563	6	7	5	4	4	7	8	8	8	8	8	8	8	8	8	8	8	8	8	8	8	8	8	8	8	8	8	8	8	8	8	227	0	0	0	2	1	0	2	25	28	27
4	42	3	8	595	3	2	5	2	2	7	8	8	8	8	8	8	8	8	8	8	8	8	8	8	8	8	8	8	8	8	8	8	8	8	8	218	0	3	0	0	1	0	1	25	27	26
1	7	3	3	639	6	2	2	2	3	7	8	8	8	8	8	8	8	8	8	8	8	8	8	8	8	8	8	8	8	8	8	8	8	8	8	216	0	3	1	0	0	0	1	25	26	26
4	42	3	5	703	3	2	5	5	5	7	8	8	8	8	8	8	8	8	8	8	8	8	8	8	8	8	8	8	8	8	8	8	8	8	8	224	0	1	0	0	3	0	1	25	29	26
4	46	2	1	703	7	1	3	5	3	7	8	8	8	8	8	8	8	8	8	8	8	8	8	8	8	8	8	8	8	8	8	8	8	8	8	219	1	0	2	0	1	0	1	25	27	26
1	8	2	1	707	8	2	2	4	4	7	8	8	8	8	8	8	8	8	8	8	8	8	8	8	8	8	8	8	8	8	8	8	8	8	8	219	0	2	0	2	0	0	1	25	26	26
1	10	1	1	712	9	2	2	3	4	7	8	8	8	8	8	8	8	8	8	8	8	8	8	8	8	8	8	8	1	1	1	2	1	2	1	171	5	4	1	1	0	0	1	18	19	19
4	46	1	1	716	6	2	4	2	5	7	8	8	8	8	8	8	8	8	8	8	8	8	8	8	8	8	8	8	8	8	8	1	1	1	1	192	4	2	0	1	1	0	1	21	23	22
4	47	1	2	716	7	4	3	5	3	7	8	8	8	8	8	8	8	8	8	8	8	8	8	8	8	8	8	8	8	8	8	8	8	8	8	222	0	0	2	1	1	0	1	25	27	26
4	42	3	2	727	3	2	6	2	5	7	8	8	8	8	8	8	8	8	8	8	8	8	8	8	8	8	8	8	8	8	8	8	8	2	1	209	1	3	0	0	1	1	1	23	26	24
1	7	2	8	732	6	5	2	5	5	7	8	8	8	8	8	8	8	8	8	8	8	8	8	8	8	8	8	8	8	8	8	8	8	8	8	224	0	1	0	0	3	0	1	25	29	26
1	8	3	6	732	7	2	2	2	4	7	8	8	8	8	8	8	8	8	8	8	8	8	8	8	8	8	8	8	8	8	8	8	8	8	8	217	0	3	0	1	0	0	1	25	26	26
4	41	3	1	738	2	5	2	2	2	7	8	8	8	8	8	8	8	8	8	8	8	8	8	8	8	8	8	8	8	8	8	8	8	8	8	218	0	3	0	0	1	0	1	25	27	26
4	41	3	2	757	2	3	3	3	6	7	8	8	8	8	8	8	8	8	8	8	8	8	8	8	8	8	8	8	8	8	8	8	8	8	8	222	0	0	3	0	0	1	1	25	27	26
1	10	1	7	774	10	4	2	5	5	7	8	8	5	3	2	2	2	1	2	2	2	3	1	2	2	2	2	2	2	2	2	2	2	2	2	88	2	19	2	1	3	0	1	2	6	3
1	5	1	1	774	5	2	2	7	5	7	8	8	8	8	8	8	8	8	8	8	8	8	8	8	8	8	8	8	8	8	8	8	8	8	8	223	0	2	0	0	1	0	2	25	28	27
4	44	2	8	776	5	1	2	5	2	7	8	8	8	8	8	8	8	8	8	8	8	8	8	8	8	8	8	8	8	8	8	8	8	8	8	217	1	2	0	0	1	0	1	25	27	26
4	48	2	7	776	7	2	3	6	3	7	8	8	8	8	8	8	8	8	8	8	8	8	8	8	8	8	8	8	8	8	8	8	8	8	8	221	0	1	2	0	0	1	1	25	27	26
4	42	2	6	783	3	2	2	2	4	7	8	8	8	8	8	8	8	8	8	8	8	8	8	8	8	8	8	8	8	8	8	8	8	8	8	217	0	3	0	1	0	0	1	25	26	26
1	9	2	7	786	9	2	6	3	3	7	8	8	8	8	8	8	8	8	8	8	8	8	8	8	8	8	8	8	8	8	8	8	1	1	1	200	3	1	2	0	0	1	1	22	24	23
1	2	2	5	799	2	2	2	2	5	7	8	8	8	8	8	8	8	8	8	8	8	8	8	8	8	8	8	8	8	8	8	8	8	8	8	218	0	3	0	0	1	0	1	25	27	26
4	41	4	1	804	2	2	3	5	3	7	8	8	8	8	8	8	8	8	8	8	8	8	8	8	8	8	8	8	8	8	8	8	8	8	8	220	0	1	2	0	1	0	1	25	27	26
4	46	3	1	804	4	2	2	2	1	7	8	8	8	8	8	8	8	8	8	8	8	8	8	8	8	8	8	8	8	8	8	8	8	8	8	214	1	3	0	0	0	0	1	25	26	26
4	42	1	5	818	3	4	3	4	3	7	8	8	8	8	8	8	8	8	8	8	8	8	8	8	8	8	8	8	8	8	8	8	8	8	8	221	0	0	2	2	0	0	1	25	26	26
4	44	3	4	832	4	2	4	3	2	7	8	8	8	8	8	8	8	8	8	8	8	8	8	8	8	8	8	8	8	8	8	1	1	1	1	190	4	2	1	1	0	0	1	21	22	22
4	43	1	10	837	4	6	4	2	5	7	8	8	8	8	8	8	8	8	8	8	8	8	8	8	8	8	8	8	8	8	8	8	8	8	8	224	0	1	0	1	1	1	1	25	28	26
5	49	2	9	892	3	2	4	4	4	7	8	8	8	8	8	8	8	8	8	8	8	8	8	8	8	8	8	8	8	8	8	2	1	2	1	195	2	3	0	3	0	0	1	21	22	22
5	50	4	1	907	7	1	1	1	5	7	8	8	8	8	8	8	8	8	8	8	8	8	8	8	8	8	8	8	8	8	8	8	8	8	8	215	3	0	0	0	1	0	1	25	27	26
5	50	1	5	908	5	2	2	2	5	7	8	8	8	8	8	8	8	8	8	8	8	8	8	8	8	8	8	8	8	8	8	8	8	8	8	218	0	3	0	0	1	0	1	25	27	26
2	19	3	1	38	4	2	4	2	4	5	7	8	8	8	8	8	8	8	8	8	8	8	8	8	8	8	8	8	8	8	8	8	8	8	8	216	0	2	0	2	1	0	1	24	26	25
2	25	2	1	59	10	1	4	2	2	5	7	8	8	8	8	8	8	8	8	8	8	8	8	8	8	8	8	8	8	8	8	8	8	8	8	213	1	2	0	1	1	0	1	24	26	25
2	28	4	4	69	11	2	1	1	1	2	7	8	8	8	8	8	8	8	8	8	8	8	8	8	8	8	8	8	8	8	8	8	8	8	8	206	3	2	0	0	0	0	1	24	25	25
2	18	2	1	75	4	2	4	4	4	2	7	8	8	8	8	8	8	8	8	8	8	8	8	8	8	8	8	8	8	8	8	8	8	8	1	208	1	2	0	3	0	0	1	23	24	24
2	20	1	4	75	6	2	5	5	7	6	7	8	8	8	8	8	8	8	8	8	8	8	8	8	8	8	2	1	1	2	1	1	1	1	1	163	7	3	0	0	2	1	2	15	20	17
2	18	3	8	88	3	4	4	2	2	5	7	8	8	8	8	8	8	8	8	8	8	8	8	8	8	8	8	8	5	2	2	1	1	2	2	175	2	6	0	2	2	0	1	17	20	18
2	17	1	8	88	2	5	4	5	4	2	7	8	8	8	8	8	8	8	8	8	8	8	8	8	8	8	8	8	8	8	8	8	8	8	8	219	0	1	0	2	2	0	1	24	27	25
2	19	1	4	109	4	1	1	1	2	4	7	8	8	8	8	8	8	8	8	8	8	8	8	8	8	8	8	8	8	8	8	8	8	8	8	208	3	1	0	1	0	0	1	24	25	25
2	19	2	1	136	5	7	1	2	2	1	7	8	8	8	8	8	8	8	8	8	8	8	8	8	8	8	8	8	8	8	8	8	8	8	8	212	2	2	0	0	0	0	2	24	26	26
2	16	2	10	158	2	2	2	2	3	5	7	8	8	8	8	8	8	8	8	8	8	8	8	8	8	8	8	8	8	8	8	8	8	8	8	213	0	3	1	0	1	0	1	24	26	25
2	15	2	7	161	1	2	2	2	5	5	7	8	8	8	8	8	8	8	8	8	8	8	8	8	8	8	8	8	8	8	8	8	8	8	8	215	0	3	0	0	2	0	1	24	27	25
2	15	2	6	176	1	1	2	2	2	5	7	8	8	8	8	8	8	8	8	8	8	8	8	8	8	8	8	8	8	8	8	8	8	1	1	197	3	3	0	0	1	0	1	22	24	23
2	19	2	6	176	5	2	6	7	3	2	7	8	8	8	8	8	8	8	8	8	8	8	8	8	8	8	8	8	8	8	8	2	1	2	1	193	2	4	1	0	0	1	2	20	23	22
2	17	2	2	181	3	2	2	2	5	3	7	8	8	8	8	8	8	8	8	8	8	8	8	8	8	8	8	8	8	8	8	8	8	8	8	213	0	3	1	0	1	0	1	24	26	25
2	20	3	3	195	5	1	1	1	1	1	7	8	8	8	8	8	8	8	8	8	8	8	8	8	8	8	8	8	8	8	8	8	8	8	8	204	5	0	0	0	0	0	1	24	25	25
2	22	1	6	195	7	2	1	1	2	2	7	8	8	8	8	8	8	8	8	8	8	8	8	8	8	8	8	8	8	8	8	8	8	8	8	207	2	3	0	0	0	0	1	24	25	25
2	16	2	7	227	2	1	2	2	5	4	7	8	8	8	8	8	8	8	8	8	8	8	8	8	8	8	8	8	8	8	8	2	2	2	2	189	1	6	0	1	1	0	1	20	22	21
2	20	4	6	233	5	2	5	2	5	5	7	8	8	8	8	8	8	8	8	8	8	8	8	8	8	8	8	8	8	8	8	8	1	1	2	198	2	3	0	0	3	0	1	21	25	22
3	36	3	10	256	8	2	2	2	1	5	7	8	8	8	8	8	8	8	8	8	8	8	8	8	8	8	8	8	8	8	8	8	8	8	8	211	1	3	0	0	1	0	1	24	26	25
3	37	1	4	287	8	1	2	2	5	5	7	8	1	5	5	6	7	5	7	1	1	2	1	1	1	2	2	2	1	2	1	1	6	2	1	93	11	8	0	0	5	2	3	1	11	4
1	11	2	6	303	11	2	2	2	2	2	7	8	8	8	8	8	8	8	8	8	8	8	8	8	8	8	8	8	8	8	8	8	8	8	8	209	0	5	0	0	0	0	1	24	25	25
1	10	3	3	304	8	2	2	6	2	2	7	8	8	8	8	8	8	8	8	8	8	8	8	8	8	8	8	8	8	8	8	8	8	8	8	213	0	4	0	0	0	1	1	24	26	25
1	11	1	10	306	11	1	4	5	3	5	7	8	8	8	8	8	8	8	8	8	8	8	8	8	8	8	8	8	8	8	8	8	1	4	1	199	3	0	1	2	2	0	1	21	24	22
1	7	4	10	306	8	3	7	7	2	5	7	8	8	8	8	8	8	8	8	8	8	8	8	8	8	8	8	8	8	8	8	8	8	8	8	223	0	1	1	0	1	0	3	24	28	27
3	30	4	7	309	3	5	5	3	3	5	7	8	8	8	8	8	8	8	8	8	8	8	8	8	8	8	8	8	8	8	8	8	8	8	8	220	0	0	2	0	3	0	1	24	28	25
3	34	2	8	310	6	2	7	7	5	5	7	8	8	8	8	8	8	8	8	8	8	8	8	8	8	8	8	8	8	8	8	8	8	8	8	225	0	1	0	0	2	0	3	24	29	27
1	2	4	4	315	2	2	4	2	5	5	7	8	8	8	8	8	8	8	8	8	8	8	8	8	8	8	8	8	8	8	8	8	8	8	8	217	0	2	0	1	2	0	1	24	27	25
3	35	1	10	318	8	3	5	6	2	3	7	8	8	8	8	8	8	8	8	8	8	8	8	8	8	8	8	8	8	8	8	8	8	8	8	218	0	1	2	0	1	1	1	24	27	25
3	35	2	1	320	7	2	2	2	2	2	7	8	8	8	8	8	8	8	8	8	8	8	8	8	8	8	8	8	8	8	8	8	8	8	8	209	0	5	0	0	0	0	1	24	25	25
3	29	2	10	321	2	2	2	5	5	5	7	8	8	8	8	8	8	8	8	8	8	8	8	8	8	8	8	8	8	8	8	8	8	8	8	218	0	2	0	0	3	0	1	24	28	25
1	1	1	10	324	1	4	4	4	5	5	7	8	8	8	8	8	8	8	8	8	8	8	8	8	8	8	8	8	8	8	8	8	8	8	8	221	0	0	0	3	2	0	1	24	27	25
3	27	3	2	332	1	1	2	1	7	5	7	8	8	8	8	8	8	8	8	8	8	8	8	8	8	8	8	8	8	8	8	8	8	8	8	215	2	1	0	0	1	0	2	24	27	26
1	9	2	10	335	9	1	1	2	1	3	7	8	8	8	8	8	8	8	8	8	8	8	8	8	8	8	8	8	8	8	8	8	8	8	8	207	3	1	1	0	0	0	1	24	25	25
3	33	2	1	338	4	2	1	2	6	4	7	8	8	8	8	8	8	8	8	8	8	8	8	8	8	8	8	8	8	8	8	8	8	8	8	214	1	2	0	1	0	1	1	24	26	25
3	31	2	4	357	5	5	3	4	5	5	7	8	8	8	8	8	8	8	8	8	8	8	8	8	8	8	8	8	8	8	8	8	8	1	1	207	2	0	1	1	3	0	1	22	26	23
1	8	1	10	358	8	3	3	5	3	5	7	8	8	8	8	8	8	8	8	8	8	8	8	8	8	8	8	8	8	8	8	8	8	8	8	218	0	0	3	0	2	0	1	24	27	25
1	13	2	6	365	11	2	2	2	2	5	7	8	8	8	8	8	8	8	8	8	8	8	8	8	8	8	8	8	8	8	8	8	8	8	8	212	0	4	0	0	1	0	1	24	26	25
3	32	3	2	371	5	2	4	2	2	5	7	8	8	8	8	8	8	8	8	8	8	8	8	8	8	8	8	8	8	8	8	8	8	1	1	200	2	3	0	1	1	0	1	22	24	23
3	39	2	10	371	11	2	2	2	2	2	7	8	8	8	8	8	8	8	8	8	8	8	8	8	8	8	8	8	8	8	8	8	8	8	1	202	1	5	0	0	0	0	1	23	24	24
3	36	2	2	373	7	4	2	7	5	5	7	8	8	8	8	8	8	8	8	8	8	8	8	8	8	8	8	8	8	8	8	8	8	8	8	222	0	1	0	1	2	0	2	24	28	26
3	30	1	3	374	3	2	2	1	2	5	7	8	8	8	8	8	8	8	8	8	8	8	8	8	8	8	8	8	8	8	8	8	8	8	8	211	1	3	0	0	1	0	1	24	26	25
3	37	1	6	377	9	2	2	5	2	5	7	8	8	8	8	8	8	8	8	8	8	8	8	8	8	8	8	8	8	8	8	8	8	8	8	215	0	3	0	0	2	0	1	24	27	25
3	38	2	4	381	11	2	3	4	2	5	7	8	8	8	8	8	8	8	8	8	8	8	8	8	8	8	8	8	8	8	8	8	8	8	8	215	0	2	1	1	1	0	1	24	26	25
1	11	1	1	399	9	5	5	5	5	4	7	8	8	8	8	8	8	8	8	8	8	8	8	8	8	8	8	8	8	8	8	8	8	8	1	216	1	0	0	1	4	0	1	23	28	24
3	37	1	9	405	9	2	5	2	2	6	7	8	8	8	8	8	8	8	8	8	8	8	8	8	8	8	8	8	8	8	1	1	1	1	1	181	5	3	0	0	1	1	1	19	22	20
3	27	4	9	406	1	2	2	1	2	2	7	8	8	8	8	8	8	8	8	8	8	8	8	8	8	8	8	8	8	8	8	8	8	8	8	208	1	4	0	0	0	0	1	24	25	25
3	36	2	7	406	5	2	4	2	5	5	7	8	8	8	8	8	8	8	8	8	8	8	8	8	8	8	8	8	8	8	8	8	8	8	8	217	0	2	0	1	2	0	1	24	27	25
3	32	1	8	409	5	2	2	2	3	5	7	8	8	8	8	8	8	8	8	8	8	8	8	8	8	8	8	8	8	8	8	8	8	8	8	213	0	3	1	0	1	0	1	24	26	25
1	2	4	8	437	2	2	2	5	3	3	7	8	8	8	8	8	8	8	8	8	8	8	8	8	8	8	2	1	1	2	3	2	2	2	1	158	3	7	3	0	1	0	1	15	17	16
1	10	4	3	437	10	1	2	2	2	3	7	8	8	8	8	8	8	8	8	8	8	8	8	8	8	8	8	8	8	8	8	8	8	8	8	209	1	3	1	0	0	0	1	24	25	25
1	14	1	3	437	14	2	2	5	2	5	7	8	8	8	8	8	8	8	8	8	8	8	8	8	8	8	8	8	8	8	8	8	8	8	8	215	0	3	0	0	2	0	1	24	27	25
3	32	3	6	439	5	4	2	3	2	2	7	8	8	8	8	8	8	8	8	8	8	8	8	8	8	8	8	8	8	8	8	8	8	8	8	212	0	3	1	1	0	0	1	24	25	25
3	31	1	8	461	4	2	2	5	4	4	7	8	8	8	8	8	8	8	8	8	8	8	8	8	8	8	8	8	8	8	8	8	8	8	8	216	0	2	0	2	1	0	1	24	26	25
3	35	4	10	491	8	2	2	2	2	2	7	8	8	8	8	8	8	8	8	8	8	8	8	8	8	8	8	8	8	8	8	8	8	8	8	209	0	5	0	0	0	0	1	24	25	25
4	40	4	6	513	1	2	2	1	1	1	7	8	8	8	8	8	8	8	8	8	8	8	8	8	8	8	8	8	8	8	8	8	8	8	8	206	3	2	0	0	0	0	1	24	25	25
4	43	1	3	531	4	2	1	2	5	3	7	8	8	8	8	8	8	8	8	8	8	8	8	8	8	8	8	8	8	8	8	8	8	8	8	212	1	2	1	0	1	0	1	24	26	25
4	41	2	2	589	1	5	5	6	5	3	7	8	8	8	8	8	8	8	8	8	8	8	8	8	8	8	8	8	8	8	8	8	8	8	8	223	0	0	1	0	3	1	1	24	29	25
1	5	2	4	639	4	2	2	5	2	6	7	8	8	8	8	8	8	8	8	8	8	8	8	8	8	8	8	8	8	8	1	2	2	2	1	184	2	6	0	0	1	1	1	19	22	20
4	47	1	10	646	5	2	2	2	1	1	7	8	8	8	8	8	8	8	8	8	8	8	8	8	8	8	8	8	8	8	8	8	8	8	8	207	2	3	0	0	0	0	1	24	25	25
1	13	3	4	712	10	2	2	2	2	1	7	8	8	8	8	8	8	8	8	8	8	8	8	8	8	8	8	8	8	8	8	8	1	2	1	188	3	5	0	0	0	0	1	21	22	22
1	1	2	6	712	1	2	4	2	4	5	7	8	8	8	8	8	8	8	8	8	8	8	8	8	8	8	8	8	8	8	8	8	8	1	2	203	1	3	0	2	1	0	1	22	24	23
1	2	4	10	712	2	2	2	2	2	6	7	8	8	8	8	8	8	8	8	8	8	8	8	8	8	8	8	8	8	8	8	8	8	8	8	213	0	4	0	0	0	1	1	24	26	25
1	6	2	3	712	5	2	2	2	2	2	7	8	8	8	8	8	8	8	8	8	8	8	8	8	8	8	8	8	8	8	8	8	8	8	8	209	0	5	0	0	0	0	1	24	25	25
1	9	4	2	712	8	2	2	7	5	2	7	8	8	8	8	8	8	8	8	8	8	8	8	8	8	8	8	8	8	8	8	8	8	8	8	217	0	3	0	0	1	0	2	24	27	26
4	45	1	8	716	5	1	1	3	4	3	3	8	8	8	8	8	8	8	8	8	8	8	8	8	8	8	8	8	8	8	8	8	8	1	1	193	4	0	3	1	0	0	0	22	22	22
4	42	3	3	721	3	3	3	4	5	5	7	8	8	8	8	8	8	8	8	8	8	8	8	8	8	8	8	8	8	8	8	8	8	8	8	219	0	0	2	1	2	0	1	24	27	25
4	46	1	8	738	6	2	2	6	3	5	7	8	8	8	8	8	8	8	8	8	8	8	8	8	8	8	8	8	8	8	8	8	8	8	8	217	0	2	1	0	1	1	1	24	27	25
1	2	2	9	765	2	2	2	3	7	3	7	8	8	8	8	8	8	8	8	8	8	8	8	8	8	8	8	8	8	8	8	8	8	8	8	216	0	2	2	0	0	0	2	24	26	26
1	2	2	6	774	2	2	2	4	5	4	7	8	8	8	8	8	8	8	8	8	8	8	8	8	8	8	8	8	8	8	8	8	8	8	8	216	0	2	0	2	1	0	1	24	26	25
1	1	2	5	786	1	2	4	2	2	2	7	8	8	8	8	8	8	8	8	8	8	8	8	8	8	8	8	8	8	8	8	8	8	8	8	211	0	4	0	1	0	0	1	24	25	25
1	6	3	1	799	5	2	2	2	4	4	7	8	8	8	8	8	8	8	8	8	8	8	8	8	8	8	8	8	8	8	8	8	8	8	8	213	0	3	0	2	0	0	1	24	25	25
4	42	2	1	802	3	2	4	4	2	2	7	8	8	8	8	8	8	8	8	8	8	8	8	8	8	8	8	8	8	8	8	8	8	8	8	213	0	3	0	2	0	0	1	24	25	25
4	40	2	5	804	1	2	5	5	3	3	7	8	8	8	8	8	8	8	8	8	8	8	8	8	8	8	8	8	8	8	8	8	8	8	8	217	0	1	2	0	2	0	1	24	27	25
4	41	4	2	805	2	2	1	5	5	5	7	8	8	8	8	8	8	8	8	8	8	8	8	8	8	8	8	8	8	8	8	8	8	8	8	217	1	1	0	0	3	0	1	24	28	25
4	43	3	9	808	4	3	3	4	3	3	7	8	8	8	8	8	8	8	8	8	8	8	8	8	8	8	8	8	8	8	8	8	8	8	8	215	0	0	4	1	0	0	1	24	25	25
4	45	1	5	808	6	5	3	5	3	3	7	8	8	8	8	8	8	8	8	8	8	8	8	8	8	8	8	8	8	8	8	8	8	8	8	218	0	0	3	0	2	0	1	24	27	25
4	41	4	5	812	2	2	2	2	2	5	7	8	8	8	8	8	8	8	8	8	8	8	8	8	8	8	8	8	8	8	8	8	8	8	8	212	0	4	0	0	1	0	1	24	26	25
4	40	3	10	818	1	4	5	2	4	4	7	8	8	8	8	8	8	8	8	8	8	8	8	8	8	8	8	8	8	8	8	8	8	8	8	218	0	1	0	3	1	0	1	24	26	25
4	47	4	7	818	8	5	5	6	5	6	7	8	8	8	8	8	8	8	8	8	8	8	8	8	8	8	8	8	8	8	8	8	8	8	8	226	0	0	0	0	3	2	1	24	30	25
4	42	1	3	832	2	2	2	1	1	3	7	8	8	8	8	8	8	8	8	8	8	8	8	8	8	8	8	8	8	8	8	8	8	8	8	208	2	2	1	0	0	0	1	24	25	25
4	48	2	6	855	9	6	5	5	3	5	7	8	8	8	8	8	8	8	8	8	8	8	8	8	8	8	8	8	8	8	8	8	8	8	8	223	0	0	1	0	3	1	1	24	29	25
5	49	4	4	879	3	2	2	2	2	2	7	8	8	8	8	8	8	8	8	8	8	8	8	8	8	8	8	8	8	8	8	8	8	1	1	195	2	5	0	0	0	0	1	22	23	23
5	49	3	6	882	4	1	5	3	4	4	7	8	8	8	8	8	8	8	8	8	8	8	8	8	8	8	8	8	8	8	8	8	8	8	8	216	1	0	1	2	1	0	1	24	26	25
5	50	4	7	887	8	1	2	2	2	2	7	8	8	8	8	8	8	8	8	8	8	8	8	8	8	8	8	8	8	8	8	8	2	1	1	188	3	5	0	0	0	0	1	21	22	22
5	49	2	6	897	1	2	2	2	2	3	7	8	8	8	8	8	8	8	8	8	8	8	8	8	8	8	8	8	8	8	8	8	8	8	8	210	0	4	1	0	0	0	1	24	25	25
5	50	1	4	897	5	2	5	6	3	5	7	8	8	8	8	8	8	8	8	8	8	8	8	8	8	8	8	8	8	8	8	8	8	8	8	220	0	1	1	0	2	1	1	24	28	25
5	50	2	4	897	6	2	4	2	5	5	7	8	8	8	8	8	8	8	8	8	8	8	8	8	8	8	8	8	8	8	8	8	8	8	8	217	0	2	0	1	2	0	1	24	27	25
5	49	2	5	908	3	4	5	4	7	5	7	8	8	8	8	8	8	8	8	8	8	8	8	8	8	8	8	8	8	8	8	8	8	8	1	217	1	0	0	2	2	0	2	23	27	25
5	50	4	6	911	8	1	1	2	4	5	7	8	8	8	8	8	8	8	8	8	8	8	8	8	8	8	8	8	8	8	8	8	8	8	8	212	2	1	0	1	1	0	1	24	26	25
1	2	1	10	21	2	2	2	2	2	3	3	7	8	8	8	8	8	8	8	8	8	8	8	8	8	8	8	8	1	1	1	1	2	2	2	159	4	7	2	0	0	0	1	16	17	17
2	16	4	2	26	2	2	2	2	2	6	4	7	8	8	8	8	8	8	8	8	8	8	8	8	8	8	8	8	8	8	8	8	8	1	1	195	2	4	0	1	0	1	1	21	23	22
2	17	4	10	38	2	2	4	5	2	2	4	7	8	8	8	8	8	8	8	8	8	8	8	8	8	8	8	8	8	8	8	8	8	8	8	210	0	3	0	2	1	0	1	23	25	24
2	28	3	1	40	9	2	2	2	4	6	5	7	8	8	8	8	8	8	8	8	8	8	8	8	8	8	8	8	8	8	8	8	8	8	8	212	0	3	0	1	1	1	1	23	26	24
2	16	1	10	41	2	2	2	2	1	5	5	7	8	8	8	8	8	8	8	8	8	8	8	8	8	8	8	8	8	8	8	8	8	8	8	208	1	3	0	0	2	0	1	23	26	24
2	18	4	9	41	4	2	1	1	1	1	1	7	8	8	8	8	8	8	8	8	8	8	8	8	8	8	8	8	8	8	8	8	8	8	8	198	5	1	0	0	0	0	1	23	24	24
2	16	1	7	57	2	2	7	4	5	7	2	7	8	8	8	8	8	8	8	8	8	8	8	8	8	8	8	8	8	8	8	8	8	8	8	218	0	2	0	1	1	0	3	23	27	26
2	19	1	7	75	5	2	6	7	2	2	2	7	8	8	8	8	8	8	8	8	8	8	8	8	8	8	8	8	8	8	8	8	8	8	8	212	0	4	0	0	0	1	2	23	26	25
2	15	3	1	105	1	3	5	3	6	3	5	7	8	8	8	8	8	8	8	8	8	8	8	8	8	8	8	8	8	1	2	1	2	1	2	177	3	3	3	0	2	1	1	17	21	18
2	20	4	3	105	3	2	2	2	1	2	2	7	8	8	8	8	8	8	8	8	8	8	8	8	8	8	8	8	8	8	8	8	8	8	8	202	1	5	0	0	0	0	1	23	24	24
2	16	1	2	136	2	2	2	2	2	2	2	7	8	8	8	8	8	8	8	8	8	8	8	8	8	8	8	8	8	8	8	8	8	8	8	203	0	6	0	0	0	0	1	23	24	24
2	22	3	6	138	6	2	5	2	4	6	3	7	8	8	8	8	8	8	8	8	8	8	8	8	8	8	8	8	8	8	8	8	8	8	8	213	0	2	1	1	1	1	1	23	26	24
2	17	4	5	142	3	2	7	2	4	5	4	5	8	8	8	8	8	8	8	8	8	8	8	8	8	8	8	8	8	8	8	8	8	8	8	213	0	2	0	2	2	0	1	23	26	24
2	19	4	4	149	4	1	1	2	1	2	6	7	8	8	8	8	8	8	8	8	8	8	8	8	8	8	8	8	8	8	8	8	8	8	8	204	3	2	0	0	0	1	1	23	25	24
2	18	2	8	176	4	2	2	3	5	3	6	7	8	8	8	8	8	8	8	8	8	8	8	8	8	8	8	8	8	8	8	8	8	8	8	212	0	2	2	0	1	1	1	23	26	24
2	24	3	3	176	8	5	5	5	5	3	5	7	8	8	8	8	8	8	8	8	8	8	8	8	8	8	8	8	8	8	8	8	8	8	8	219	0	0	1	0	5	0	1	23	29	24
2	21	2	3	195	6	1	1	6	6	5	7	7	8	8	8	8	8	8	8	8	8	8	8	8	8	8	8	8	8	8	8	8	8	8	8	217	2	0	0	0	1	2	2	23	28	25
2	25	3	6	195	10	2	2	2	5	4	5	7	8	8	8	8	8	8	8	8	8	8	8	8	8	8	8	8	8	8	8	8	8	8	8	211	0	3	0	1	2	0	1	23	26	24
2	21	1	1	223	7	2	1	1	1	3	2	7	8	8	8	8	8	8	8	8	8	8	8	8	8	8	8	8	8	8	8	8	8	8	8	201	3	2	1	0	0	0	1	23	24	24
2	26	4	7	228	11	2	2	1	1	1	6	7	8	8	8	8	8	8	8	8	8	8	8	8	8	8	8	8	8	8	8	8	8	8	8	204	3	2	0	0	0	1	1	23	25	24
3	27	4	6	237	1	2	2	2	1	2	5	7	8	8	8	8	8	8	8	8	8	8	8	8	8	8	8	8	8	8	8	8	8	8	8	205	1	4	0	0	1	0	1	23	25	24
3	36	2	10	237	9	2	2	1	5	5	5	7	8	8	8	8	8	8	8	8	8	8	8	8	8	8	8	8	8	8	8	8	8	8	8	211	1	2	0	0	3	0	1	23	27	24
3	34	2	9	256	6	2	1	1	3	6	6	7	8	8	8	8	8	8	8	8	8	8	8	8	8	8	8	8	8	8	8	8	8	8	8	210	2	1	1	0	0	2	1	23	26	24
3	27	3	1	287	1	2	2	5	5	3	3	7	8	8	8	8	8	8	8	8	8	8	8	8	8	8	8	8	8	8	8	8	8	8	8	211	0	2	2	0	2	0	1	23	26	24
3	36	3	1	287	7	2	2	1	2	4	6	7	8	8	8	8	8	8	8	8	8	8	8	8	8	8	8	8	8	8	8	8	8	8	8	208	1	3	0	1	0	1	1	23	25	24
1	4	2	7	306	5	2	2	2	4	4	4	7	8	8	8	8	8	8	8	8	8	8	8	8	8	8	8	8	8	8	8	8	8	8	8	209	0	3	0	3	0	0	1	23	24	24
3	39	4	5	309	12	5	5	4	2	5	2	7	8	8	8	8	8	8	8	8	8	8	8	8	8	8	8	8	8	8	8	8	8	8	8	214	0	2	0	1	3	0	1	23	27	24
3	33	2	8	310	5	5	2	5	5	5	5	7	8	8	8	8	8	8	8	8	8	8	8	8	8	8	8	8	8	8	8	8	8	8	1	211	1	1	0	0	5	0	1	22	28	23
3	37	3	10	332	9	4	3	5	5	3	5	7	8	8	8	8	8	8	8	8	8	8	8	8	8	8	8	8	8	8	8	8	8	8	8	216	0	0	2	1	3	0	1	23	27	24
1	6	4	9	335	6	6	2	2	3	2	2	7	8	8	8	8	8	8	8	8	8	8	8	8	8	8	8	8	8	8	8	8	8	8	8	208	0	4	1	0	0	1	1	23	25	24
3	38	3	4	352	10	5	2	1	2	2	2	7	8	8	8	8	8	8	8	8	8	8	8	8	8	8	8	8	8	8	8	8	8	8	8	205	1	4	0	0	1	0	1	23	25	24
4	47	1	8	352	18	2	1	2	1	5	2	7	8	8	8	8	8	8	8	8	8	8	8	8	8	8	8	8	8	8	8	8	8	8	8	204	2	3	0	0	1	0	1	23	25	24
4	41	1	3	359	5	2	2	2	2	2	3	7	8	8	8	8	8	8	8	8	8	8	8	8	8	8	8	8	8	8	8	8	8	8	8	204	0	5	1	0	0	0	1	23	24	24
1	2	1	7	360	2	2	4	5	2	5	3	7	8	8	8	8	8	8	8	8	8	8	8	8	8	8	8	8	8	8	8	8	8	8	8	212	0	2	1	1	2	0	1	23	26	24
1	13	3	6	360	11	2	2	2	2	4	4	7	8	8	8	8	8	8	8	8	8	8	8	8	8	8	8	8	8	8	8	8	8	8	8	207	0	4	0	2	0	0	1	23	24	24
1	3	1	3	362	3	2	4	5	5	2	5	7	8	8	8	8	8	8	8	8	8	8	8	8	8	8	8	8	8	8	8	8	8	8	8	214	0	2	0	1	3	0	1	23	27	24
1	5	3	5	362	5	2	2	2	2	2	3	7	8	8	8	8	8	8	8	8	8	8	8	8	8	8	8	8	8	8	8	8	8	8	8	204	0	5	1	0	0	0	1	23	24	24
3	39	1	9	367	12	4	2	6	5	5	5	7	8	8	8	8	8	8	8	8	8	8	8	8	8	8	8	8	8	8	8	8	8	8	8	218	0	1	0	1	3	1	1	23	28	24
3	27	1	5	373	1	2	2	3	5	2	5	7	8	8	8	8	8	8	8	8	8	8	8	8	8	8	8	8	8	8	8	8	8	8	8	210	0	3	1	0	2	0	1	23	26	24
3	33	2	6	374	6	5	5	5	3	5	2	7	8	8	8	8	8	8	8	8	8	8	8	8	8	8	8	8	8	8	8	8	8	8	8	216	0	1	1	0	4	0	1	23	28	24
1	9	3	1	375	9	2	2	1	1	2	5	7	8	8	8	8	8	8	8	8	8	8	8	8	8	8	8	8	8	8	8	8	8	8	2	198	2	4	0	0	1	0	1	22	24	23
1	14	2	5	379	10	2	2	2	5	5	3	7	8	8	8	8	8	8	8	8	8	8	8	8	8	8	8	8	8	8	8	8	8	8	8	210	0	3	1	0	2	0	1	23	26	24
3	27	4	4	383	1	2	2	2	2	2	6	7	8	8	8	8	8	8	8	8	8	8	8	8	8	8	8	8	8	8	8	8	8	8	8	207	0	5	0	0	0	1	1	23	25	24
3	32	1	3	383	5	5	2	5	5	2	5	7	8	8	8	8	8	8	8	8	8	8	8	8	8	8	8	8	8	8	8	8	8	8	8	215	0	2	0	0	4	0	1	23	28	24
3	38	2	3	383	10	2	3	4	6	2	6	7	8	8	8	8	8	8	8	8	8	8	8	8	8	8	8	8	8	8	8	8	8	8	8	214	0	2	1	1	0	2	1	23	26	24
3	35	3	9	386	8	2	2	2	2	2	2	7	8	8	8	8	8	8	8	8	8	8	8	8	8	8	8	8	8	8	8	8	8	8	8	203	0	6	0	0	0	0	1	23	24	24
1	3	1	5	399	3	2	2	5	5	5	5	7	8	8	8	8	8	8	8	8	8	8	8	8	8	8	8	8	8	8	8	2	1	4	2	192	1	4	0	1	4	0	1	19	24	20
1	1	4	4	437	1	2	2	2	2	1	3	7	8	8	8	8	8	8	8	8	8	8	8	8	8	8	8	8	8	8	8	8	8	8	8	203	1	4	1	0	0	0	1	23	24	24
3	35	4	6	440	8	4	1	2	3	3	5	7	8	8	8	8	8	8	8	8	8	8	8	8	8	8	8	8	8	8	8	8	8	8	8	209	1	1	2	1	1	0	1	23	25	24
3	29	1	8	491	2	5	5	5	3	2	2	7	8	8	8	8	8	8	8	8	8	8	8	8	8	8	8	8	8	8	8	8	8	8	8	213	0	2	1	0	3	0	1	23	27	24
3	33	4	5	491	6	1	2	2	1	1	5	7	8	8	8	8	8	8	8	8	8	8	8	8	8	8	8	8	8	8	8	8	8	8	8	203	3	2	0	0	1	0	1	23	25	24
4	47	2	6	492	4	1	1	1	1	5	3	7	8	8	8	8	8	8	8	8	8	8	8	8	8	8	8	8	8	8	8	8	8	8	8	203	4	0	1	0	1	0	1	23	25	24
4	40	2	1	563	1	2	2	5	2	2	2	7	8	8	8	8	8	8	8	8	8	8	8	8	8	8	8	8	8	8	8	1	1	1	5	182	3	5	0	0	2	0	1	19	22	20
4	43	4	4	642	4	5	5	5	2	2	5	7	8	8	8	8	8	8	8	8	8	8	8	8	8	8	8	8	8	8	8	8	8	8	8	215	0	2	0	0	4	0	1	23	28	24
4	47	2	9	642	8	4	4	4	5	5	5	7	8	8	8	8	8	8	8	8	8	8	8	8	8	8	8	8	8	8	8	8	8	8	8	218	0	0	0	3	3	0	1	23	27	24
4	42	3	4	716	2	2	5	2	5	5	5	7	8	8	8	8	8	8	8	8	8	8	8	8	8	8	8	8	8	8	8	8	8	8	8	215	0	2	0	0	4	0	1	23	28	24
4	46	4	2	721	7	5	5	5	2	2	5	7	8	8	8	8	8	8	8	8	8	8	8	8	8	8	8	8	8	8	8	8	8	8	8	215	0	2	0	0	4	0	1	23	28	24
4	44	2	6	738	4	4	4	5	2	5	4	7	8	8	8	8	8	8	8	8	8	8	8	8	8	8	8	8	8	8	8	8	8	8	8	215	0	1	0	3	2	0	1	23	26	24
4	48	2	8	738	8	2	2	2	6	7	3	7	8	8	8	8	8	8	8	8	8	8	8	8	8	8	8	8	8	8	8	8	8	8	8	213	0	3	1	0	0	1	2	23	26	25
1	7	2	7	765	7	2	2	1	3	4	6	7	8	8	8	8	8	8	8	8	8	8	8	8	8	8	8	8	8	8	8	8	8	8	8	209	1	2	1	1	0	1	1	23	25	24
1	6	1	6	774	6	4	2	2	2	2	5	7	8	8	8	8	8	8	8	8	8	8	8	8	8	8	8	8	8	8	8	8	8	8	8	208	0	4	0	1	1	0	1	23	25	24
1	7	3	9	774	7	2	2	2	2	2	2	7	8	8	8	8	8	8	8	8	8	8	8	8	8	8	8	8	8	8	8	8	8	8	8	203	0	6	0	0	0	0	1	23	24	24
4	45	4	7	796	6	2	2	2	5	2	5	7	8	8	8	8	8	8	8	8	8	8	8	8	8	8	8	8	8	8	8	8	8	8	1	202	1	4	0	0	2	0	1	22	25	23
4	47	3	8	808	8	7	3	3	5	5	3	5	8	8	8	8	8	8	8	8	8	8	8	8	8	8	8	8	8	8	8	8	8	8	8	215	0	0	3	0	3	0	1	23	27	24
4	45	1	2	810	5	2	2	2	2	1	2	7	8	8	8	8	8	8	8	8	8	8	8	8	8	8	8	8	8	8	8	1	2	2	1	176	3	7	0	0	0	0	1	19	20	20
1	4	1	10	820	3	1	5	4	5	2	2	7	8	8	8	8	8	8	8	8	8	8	8	8	8	8	8	8	8	8	8	8	8	8	8	210	1	2	0	1	2	0	1	23	26	24
4	47	1	7	837	8	5	2	3	7	3	3	7	8	8	8	8	8	8	8	8	8	8	8	8	8	8	8	8	8	8	8	8	8	8	8	214	0	1	3	0	1	0	2	23	26	25
4	48	2	5	837	9	3	4	3	3	2	5	7	8	8	8	8	8	8	8	8	8	8	8	8	8	8	8	8	8	8	8	8	8	8	8	211	0	1	3	1	1	0	1	23	25	24
1	3	1	6	859	3	2	2	2	2	5	5	7	8	8	8	8	8	8	8	8	8	8	8	8	8	8	8	8	8	8	8	8	8	8	8	209	0	4	0	0	2	0	1	23	26	24
5	50	1	7	890	5	2	2	3	5	5	5	7	8	8	8	8	8	8	8	8	8	8	8	8	8	8	8	8	8	8	8	8	8	2	2	201	0	4	1	0	3	0	1	21	25	22
2	26	4	2	38	9	5	4	1	2	2	2	2	7	8	8	8	8	8	8	8	8	8	8	8	8	8	8	8	8	8	8	8	1	1	1	180	4	4	0	1	1	0	1	19	21	20
2	17	1	2	59	3	2	2	2	2	2	2	2	7	8	8	8	8	8	8	8	8	8	8	8	8	8	8	8	8	8	8	8	8	8	8	197	0	7	0	0	0	0	1	22	23	23
2	19	1	3	138	3	6	2	3	2	1	1	1	7	8	8	8	8	8	8	8	8	8	8	8	8	8	8	8	8	8	8	8	8	8	8	199	3	2	1	0	0	1	1	22	24	23
2	28	3	7	142	12	2	2	5	1	1	1	5	7	8	8	8	8	8	8	8	8	8	8	8	8	8	8	8	8	8	8	8	8	8	8	200	3	2	0	0	2	0	1	22	25	23
2	24	2	7	181	8	2	1	2	1	1	2	3	7	8	8	8	8	8	8	8	8	8	8	8	8	8	8	8	8	8	5	4	1	1	1	167	6	3	1	1	1	0	1	17	19	18
2	18	3	1	181	4	2	2	2	2	1	2	2	7	8	8	8	8	8	8	8	8	8	8	8	8	8	8	8	8	8	8	8	8	8	8	196	1	6	0	0	0	0	1	22	23	23
2	22	2	8	189	8	2	2	2	4	5	2	5	7	8	8	8	8	8	8	8	8	8	2	2	2	1	1	1	1	1	1	1	2	2	1	119	8	9	0	1	2	0	1	9	12	10
2	28	3	6	189	10	2	2	1	6	2	2	1	7	8	8	8	8	8	8	8	8	8	8	8	8	8	8	8	8	8	8	8	8	8	8	199	2	4	0	0	0	1	1	22	24	23
2	17	3	9	217	2	2	4	5	6	5	7	4	7	8	8	8	8	8	8	8	8	8	8	8	8	8	8	8	8	8	1	1	1	1	1	181	5	1	0	2	2	1	2	17	22	19
2	15	1	2	217	1	2	2	4	2	6	6	5	7	8	8	8	8	8	8	8	8	8	1	1	1	2	2	2	2	2	2	2	2	2	2	129	3	13	0	1	1	2	1	9	13	10
2	18	4	2	223	4	2	2	2	2	2	5	2	7	8	8	8	8	8	8	8	8	8	8	8	8	8	8	8	8	8	8	8	8	8	8	200	0	6	0	0	1	0	1	22	24	23
1	2	2	3	303	2	2	2	2	2	2	2	2	7	8	8	8	8	8	8	8	8	8	8	8	8	8	8	8	8	8	8	8	2	1	6	182	1	8	0	0	0	1	1	19	21	20
1	11	4	4	304	9	2	2	5	1	2	2	2	7	8	8	8	8	8	8	8	8	8	8	8	8	8	8	8	8	8	8	8	8	8	8	199	1	5	0	0	1	0	1	22	24	23
1	4	3	3	307	3	5	2	5	2	4	2	5	7	8	8	8	8	8	8	8	8	8	8	8	8	8	8	8	8	8	8	8	8	8	8	208	0	3	0	1	3	0	1	22	26	23
3	38	4	4	309	11	5	5	2	6	5	6	5	7	8	8	8	8	8	8	8	8	8	8	8	8	8	8	8	8	8	8	8	8	8	8	217	0	1	0	0	4	2	1	22	29	23
1	10	2	7	335	10	1	5	6	5	5	5	5	7	8	8	8	8	8	8	8	8	1	1	1	2	1	1	2	1	1	5	1	3	1	1	125	11	2	1	0	6	1	1	8	16	9
1	2	3	5	335	2	2	1	2	2	5	7	5	7	8	8	8	8	8	8	8	8	8	8	8	8	8	8	8	8	8	8	8	8	8	8	207	1	3	0	0	2	0	2	22	26	24
1	14	1	8	335	14	5	2	1	2	2	1	5	7	8	8	8	8	8	8	8	8	8	8	8	8	8	8	8	8	8	8	8	8	8	8	201	2	3	0	0	2	0	1	22	25	23
4	45	4	5	352	16	4	3	5	2	5	5	6	7	8	8	8	8	8	8	8	8	8	8	8	8	8	8	8	8	8	8	8	8	8	8	213	0	1	1	1	3	1	1	22	27	23
1	6	1	2	357	8	5	4	5	2	2	2	2	7	8	8	8	8	8	8	8	8	8	8	8	8	8	8	8	8	8	8	8	8	8	5	202	0	4	0	1	3	0	1	21	25	22
3	37	2	9	357	20	2	5	3	3	6	5	3	7	8	8	8	8	8	8	8	8	8	8	8	8	8	8	8	8	8	8	8	8	8	8	210	0	1	3	0	2	1	1	22	26	23
1	7	1	8	358	7	1	6	4	2	6	2	7	7	8	8	8	8	8	8	8	8	8	8	8	8	8	8	8	8	8	8	8	8	8	8	211	1	2	0	1	0	2	2	22	26	24
4	40	4	9	359	4	2	1	2	2	1	2	5	7	8	8	8	8	8	8	8	8	8	8	8	8	8	8	8	8	8	8	8	8	8	8	198	2	4	0	0	1	0	1	22	24	23
1	12	4	5	360	10	2	2	2	2	1	1	5	7	8	8	8	8	8	8	8	8	8	8	8	8	8	8	8	8	8	8	8	8	8	8	198	2	4	0	0	1	0	1	22	24	23
1	6	2	8	362	6	2	2	2	2	2	1	3	7	8	8	8	8	8	8	8	8	8	8	8	8	8	8	8	8	8	8	8	8	8	8	197	1	5	1	0	0	0	1	22	23	23
1	12	2	6	380	12	4	6	4	7	3	5	5	7	8	8	8	8	8	8	8	8	8	8	8	8	8	8	8	8	8	8	8	8	8	8	217	0	0	1	2	2	1	2	22	27	24
3	39	2	7	383	11	2	5	2	2	6	7	5	7	8	8	8	8	8	8	8	8	8	8	8	8	8	8	8	8	8	8	8	8	8	8	212	0	3	0	0	2	1	2	22	27	24
1	8	1	4	391	8	2	2	4	3	1	2	3	7	8	8	8	8	8	8	8	8	8	8	8	8	8	8	8	8	8	8	8	8	8	8	200	1	3	2	1	0	0	1	22	23	23
3	30	2	5	405	3	6	2	5	4	5	2	2	7	8	8	8	8	8	8	8	8	8	8	8	8	8	8	8	8	8	8	8	8	1	1	195	2	3	0	1	2	1	1	20	24	21
3	27	2	4	426	1	1	1	1	1	1	1	5	7	8	8	8	8	8	8	8	8	8	8	8	8	8	8	8	8	8	8	8	8	8	8	194	6	0	0	0	1	0	1	22	24	23
3	27	3	6	439	1	2	2	5	4	2	2	2	7	8	8	8	8	8	8	8	8	8	8	8	8	8	8	8	8	8	8	8	8	8	1	195	1	5	0	1	1	0	1	21	23	22
3	30	1	9	440	3	5	5	2	2	2	5	2	7	8	8	8	8	8	8	8	8	8	8	8	8	8	8	8	8	8	8	8	8	8	8	206	0	4	0	0	3	0	1	22	26	23
4	42	4	5	508	3	2	6	2	1	4	4	5	7	8	8	8	8	1	1	1	1	1	1	1	1	1	1	1	1	1	1	1	5	1	1	85	18	2	0	2	2	1	1	4	8	5
4	47	3	3	508	8	5	2	5	4	2	5	3	7	8	8	8	8	8	8	8	8	8	8	8	8	8	8	8	8	8	1	1	1	1	1	174	5	2	1	1	3	0	1	17	21	18
1	9	3	3	707	9	2	4	5	2	2	3	5	7	8	8	8	8	8	8	8	8	8	8	8	8	8	8	8	8	8	8	8	8	8	8	206	0	3	1	1	2	0	1	22	25	23
1	7	3	4	712	6	2	2	2	2	5	6	2	7	8	8	8	8	8	8	8	8	8	8	8	8	8	8	8	8	8	8	8	8	8	8	204	0	5	0	0	1	1	1	22	25	23
1	11	1	9	714	10	2	2	1	2	3	3	3	7	8	8	8	8	8	8	8	8	8	8	8	8	8	8	8	8	8	8	8	8	8	8	199	1	3	3	0	0	0	1	22	23	23
1	8	2	7	730	8	3	3	5	6	3	6	6	7	8	8	8	8	8	8	8	8	8	8	8	8	8	8	8	8	8	8	1	1	1	1	187	4	0	3	0	1	3	1	18	23	19
1	10	3	6	732	9	4	4	5	2	5	2	4	7	8	8	8	8	8	8	8	8	8	8	8	8	8	8	8	8	8	8	8	8	8	8	209	0	2	0	3	2	0	1	22	25	23
4	47	1	4	738	7	2	2	2	2	1	2	2	7	8	8	8	8	8	8	8	8	8	8	8	8	8	8	8	8	8	8	8	8	8	8	196	1	6	0	0	0	0	1	22	23	23
1	4	1	7	765	4	2	2	2	2	2	2	4	7	8	8	8	8	8	8	8	8	8	8	8	8	8	8	8	8	8	8	8	8	8	8	199	0	6	0	1	0	0	1	22	23	23
1	9	2	4	774	9	2	2	2	2	2	2	2	7	8	8	8	8	8	8	8	8	8	8	8	8	8	8	8	8	8	8	8	8	8	8	197	0	7	0	0	0	0	1	22	23	23
4	43	3	1	805	4	1	1	2	2	2	1	5	7	8	8	8	8	8	8	8	8	8	8	8	8	8	8	8	8	8	8	8	8	8	8	197	3	3	0	0	1	0	1	22	24	23
4	40	4	1	810	1	2	2	2	2	5	2	6	7	8	8	8	8	8	8	8	8	8	8	8	8	8	8	8	8	8	8	8	8	8	8	204	0	5	0	0	1	1	1	22	25	23
5	50	2	6	879	6	2	2	5	3	5	6	3	7	8	8	8	8	8	8	8	8	8	8	8	8	8	8	8	1	1	1	2	2	1	2	163	4	5	2	0	2	1	1	15	19	16
5	49	3	2	887	3	2	2	3	3	3	3	3	7	8	8	8	8	8	8	8	8	8	8	8	8	8	8	8	8	8	8	8	8	8	8	202	0	2	5	0	0	0	1	22	23	23
5	49	4	5	897	4	2	2	2	4	2	1	5	7	8	8	8	8	8	8	8	8	8	8	8	8	8	8	8	8	8	8	8	8	8	8	201	1	4	0	1	1	0	1	22	24	23
5	50	3	6	907	6	2	2	3	3	3	2	5	7	8	8	8	8	8	8	8	8	8	8	8	8	8	8	8	8	8	8	8	8	8	8	203	0	3	3	0	1	0	1	22	24	23
5	49	1	2	911	1	3	2	2	2	2	2	1	7	8	8	8	8	8	8	8	8	8	8	8	8	8	8	8	8	8	8	8	8	8	8	197	1	5	1	0	0	0	1	22	23	23
1	11	2	7	21	9	2	2	1	1	2	2	4	5	7	8	8	8	8	8	8	8	8	8	8	8	8	8	8	8	8	8	8	1	1	2	174	4	5	0	1	1	0	1	18	20	19
2	18	3	5	40	3	2	2	2	2	5	5	4	2	7	8	8	8	8	8	8	8	8	8	8	8	8	8	8	8	8	8	8	8	8	8	199	0	5	0	1	2	0	1	21	24	22
2	19	2	5	41	5	2	2	2	5	5	5	5	3	7	8	8	8	8	8	8	8	8	8	8	8	8	8	8	8	8	8	8	8	8	8	204	0	3	1	0	4	0	1	21	26	22
2	16	1	3	42	2	2	2	2	2	3	5	5	3	7	8	8	8	8	8	8	8	8	8	8	8	8	8	8	8	8	8	8	8	8	8	199	0	4	2	0	2	0	1	21	24	22
2	21	3	3	42	6	2	4	1	5	5	4	3	5	7	8	8	8	8	8	8	8	8	8	8	8	8	8	8	8	8	8	8	8	8	8	204	1	1	1	2	3	0	1	21	25	22
2	25	2	6	45	8	2	5	2	2	2	2	2	5	7	8	8	8	8	8	8	8	8	8	8	8	8	8	8	8	8	8	8	8	8	8	197	0	6	0	0	2	0	1	21	24	22
2	22	1	4	57	7	2	6	1	1	1	1	1	2	7	8	8	8	8	8	8	8	8	8	8	8	8	8	8	8	8	8	8	8	8	8	190	5	2	0	0	0	1	1	21	23	22
2	25	1	6	75	10	2	2	2	2	5	2	2	5	7	8	8	8	8	8	8	8	8	8	8	8	8	8	8	8	8	1	1	1	3	2	165	3	7	1	0	2	0	1	16	19	17
2	28	1	2	83	10	2	2	1	1	1	1	1	5	7	8	8	8	8	8	8	8	8	8	8	8	8	8	8	8	8	8	8	8	8	8	189	5	2	0	0	1	0	1	21	23	22
2	20	3	2	88	5	2	2	2	2	2	2	2	2	7	8	8	8	1	3	2	1	2	2	2	2	2	2	2	2	2	2	2	2	2	2	82	2	23	1	0	0	0	1	3	4	4
2	15	1	10	109	1	2	2	2	2	4	4	7	5	7	8	8	8	8	8	8	8	8	8	8	8	8	8	8	8	8	8	8	8	8	8	203	0	4	0	2	1	0	2	21	24	23
2	17	4	4	153	2	5	5	6	6	6	5	5	2	7	8	8	8	8	8	8	8	8	8	8	8	8	8	8	8	8	8	8	8	8	8	215	0	1	0	0	4	3	1	21	29	22
2	19	1	5	181	5	2	2	5	4	6	5	6	2	7	8	8	8	8	8	8	8	8	8	8	8	8	8	8	8	8	8	8	8	8	8	207	0	3	0	1	2	2	1	21	26	22
2	18	1	4	227	4	2	2	2	2	2	1	1	7	7	8	8	8	8	8	8	8	8	8	8	8	8	8	8	8	8	8	8	8	8	8	194	2	5	0	0	0	0	2	21	23	23
2	22	3	7	228	8	2	5	5	5	7	6	6	6	7	8	8	8	8	8	8	8	8	8	8	8	8	8	8	8	8	8	8	8	8	8	217	0	1	0	0	3	3	2	21	29	23
1	10	1	8	303	10	2	6	4	5	2	2	6	5	7	8	8	8	8	8	8	8	8	8	8	8	8	8	8	8	8	8	8	8	8	8	207	0	3	0	1	2	2	1	21	26	22
1	14	4	7	304	14	2	2	1	1	1	1	1	1	7	8	8	8	8	8	8	8	8	8	8	8	8	8	8	8	8	8	8	8	8	1	178	7	2	0	0	0	0	1	20	21	21
1	7	2	6	307	6	2	6	6	7	4	3	2	5	7	8	8	8	8	8	8	8	8	8	8	8	8	8	8	8	8	8	8	8	8	8	210	0	2	1	1	1	2	2	21	26	23
3	36	2	6	325	8	2	2	2	2	2	2	5	5	7	8	8	8	8	8	8	8	8	8	8	8	8	8	8	8	8	8	8	8	8	8	197	0	6	0	0	2	0	1	21	24	22
1	5	1	4	365	4	4	6	2	4	1	3	2	6	7	8	8	8	8	8	8	8	8	8	8	8	8	8	8	8	8	8	8	8	8	8	203	1	2	1	2	0	2	1	21	24	22
3	32	1	4	367	5	4	2	2	2	2	5	5	5	7	8	8	8	8	8	8	8	8	8	8	8	8	8	8	8	8	8	8	8	8	8	202	0	4	0	1	3	0	1	21	25	22
1	3	2	4	375	3	2	3	5	5	5	4	5	5	7	8	8	8	8	8	8	8	8	8	8	8	8	8	8	8	8	8	8	8	8	1	202	1	1	1	1	5	0	1	20	26	21
3	27	2	7	381	1	5	4	5	5	7	2	6	3	7	8	8	8	8	2	1	1	1	2	1	1	2	1	1	1	2	2	1	2	2	1	100	10	8	1	1	3	1	2	4	10	6
3	31	4	7	383	4	4	3	7	2	5	5	5	5	7	8	8	8	8	8	8	8	8	8	8	8	8	8	8	8	8	8	8	8	8	8	211	0	1	1	1	4	0	2	21	27	23
3	31	1	4	386	4	2	2	5	5	5	5	5	5	7	8	8	8	8	8	8	8	8	8	8	8	8	8	8	8	8	8	8	8	8	8	209	0	2	0	0	6	0	1	21	28	22
1	5	2	3	437	5	2	2	2	2	4	6	2	2	7	8	8	8	8	8	8	8	8	8	8	8	8	8	8	8	8	8	8	8	8	8	197	0	6	0	1	0	1	1	21	23	22
3	27	3	7	441	1	1	3	4	2	2	1	4	6	7	8	8	8	8	8	8	8	8	8	8	8	8	8	8	8	8	8	8	8	8	8	198	2	2	1	2	0	1	1	21	23	22
3	29	1	1	443	2	2	5	2	2	5	2	4	5	7	8	8	8	8	8	8	8	8	8	8	8	8	8	8	8	8	8	8	8	8	8	202	0	4	0	1	3	0	1	21	25	22
4	44	3	3	502	4	5	2	3	6	3	3	3	3	7	8	8	8	8	8	8	8	8	8	8	8	8	8	8	8	8	8	8	8	8	8	203	0	1	5	0	1	1	1	21	24	22
1	2	3	7	517	1	2	4	5	4	4	3	2	5	7	8	8	8	8	8	8	8	8	8	8	8	8	8	8	8	8	8	8	8	8	8	204	0	2	1	3	2	0	1	21	24	22
4	48	3	3	589	7	2	1	2	5	5	1	1	1	7	8	8	8	8	8	8	8	8	8	8	8	8	8	8	8	8	8	8	8	8	8	193	4	2	0	0	2	0	1	21	24	22
4	45	2	6	642	6	2	2	2	2	2	2	4	5	7	8	8	8	8	8	8	8	8	8	8	8	8	8	8	8	8	8	8	8	8	8	196	0	6	0	1	1	0	1	21	23	22
1	13	1	7	774	13	2	5	2	2	4	5	5	2	7	8	8	8	8	8	8	8	8	8	8	8	8	8	8	8	8	8	8	8	8	8	202	0	4	0	1	3	0	1	21	25	22
4	40	4	5	776	1	3	6	5	3	5	5	3	5	7	8	8	8	8	8	8	8	8	8	8	8	8	8	8	8	8	8	8	8	8	8	210	0	0	3	0	4	1	1	21	27	22
4	43	2	1	787	4	1	5	3	6	3	3	5	5	7	8	8	8	8	8	8	8	8	8	8	8	8	8	8	8	8	8	8	8	8	8	206	1	0	3	0	3	1	1	21	26	22
1	1	1	7	799	1	2	2	2	2	6	5	3	3	7	8	8	8	8	8	8	8	8	8	8	8	8	8	8	8	8	8	8	1	5	5	187	1	4	2	0	3	1	1	18	23	19
4	40	1	6	822	1	2	2	2	4	2	2	2	2	7	8	8	8	8	8	8	8	8	8	8	8	8	8	8	8	8	8	8	8	8	8	193	0	7	0	1	0	0	1	21	22	22
4	42	1	2	837	3	3	4	3	3	3	4	2	5	7	8	8	8	8	8	8	8	8	8	8	8	8	8	8	8	8	8	8	8	8	8	202	0	1	4	2	1	0	1	21	23	22
2	18	3	9	26	4	5	5	4	5	2	7	2	2	5	7	8	8	8	8	8	8	8	8	8	8	8	8	8	8	8	8	8	8	8	8	204	0	3	0	1	4	0	2	20	26	22
2	25	1	5	26	10	2	2	5	2	5	2	6	7	2	7	8	8	8	8	8	8	8	8	8	8	8	8	8	8	8	8	8	8	8	8	200	0	5	0	0	2	1	2	20	25	22
2	17	2	3	40	2	6	4	5	3	4	2	5	5	2	7	8	8	8	8	8	8	8	8	8	8	8	8	8	8	8	8	8	8	8	8	203	0	2	1	2	3	1	1	20	25	21
2	15	1	5	41	1	2	2	2	2	2	2	2	5	5	7	8	8	8	8	8	8	8	8	8	8	8	8	8	8	8	8	8	8	8	8	191	0	7	0	0	2	0	1	20	23	21
2	17	4	9	41	3	2	2	2	4	5	5	2	5	5	7	8	8	8	8	8	8	8	8	8	8	8	8	8	8	8	8	8	8	8	8	199	0	4	0	1	4	0	1	20	25	21
2	24	3	4	93	8	2	2	5	5	5	5	4	4	5	7	8	8	8	8	8	8	8	8	8	8	8	8	8	8	8	8	8	8	8	8	204	0	2	0	2	5	0	1	20	26	21
2	21	4	5	101	6	4	2	1	2	4	2	4	5	1	7	8	8	8	8	8	8	8	8	8	8	8	8	8	8	8	8	8	8	8	8	192	2	3	0	3	1	0	1	20	22	21
2	24	1	7	229	10	4	2	2	2	2	2	5	5	5	7	8	8	8	8	8	8	8	8	8	8	8	8	8	8	8	8	8	8	1	1	182	2	5	0	1	3	0	1	18	22	19
2	17	3	1	229	3	2	2	2	1	6	2	4	5	3	7	8	8	8	8	8	8	8	8	8	8	8	8	8	8	8	8	8	8	8	8	194	1	4	1	1	1	1	1	20	23	21
2	28	3	2	233	12	2	2	2	2	2	5	5	7	1	7	8	8	8	8	8	8	8	8	8	8	8	8	8	8	8	8	8	8	8	8	195	1	5	0	0	2	0	2	20	24	22
3	29	4	5	239	2	2	2	1	6	4	2	2	7	2	7	8	8	8	8	8	8	8	8	8	8	1	1	1	1	1	1	1	1	1	1	125	11	5	0	1	0	1	2	10	13	12
1	12	4	6	303	12	1	1	2	2	2	1	2	2	1	7	8	8	8	8	8	8	8	8	8	8	8	8	8	8	8	8	8	8	8	8	181	4	5	0	0	0	0	1	20	21	21
1	10	1	3	313	9	2	5	5	5	4	5	5	6	5	7	8	8	8	8	8	8	8	8	8	8	8	8	8	8	8	8	8	8	8	8	209	0	1	0	1	6	1	1	20	28	21
4	44	1	2	359	8	2	2	5	2	1	1	5	6	5	7	8	8	8	8	8	8	8	8	8	8	8	8	8	8	8	8	8	8	8	8	196	2	3	0	0	3	1	1	20	25	21
3	33	3	9	371	6	2	2	2	2	2	1	5	2	2	7	8	8	8	8	8	8	8	8	8	1	1	2	1	1	5	5	2	1	2	1	121	7	10	0	0	3	0	1	9	13	10
3	37	1	2	373	8	2	2	2	5	2	2	2	2	3	7	8	8	8	8	8	8	8	8	8	8	8	8	8	8	8	8	8	8	8	8	189	0	7	1	0	1	0	1	20	22	21
1	1	3	3	375	1	1	2	2	2	1	2	1	1	2	7	8	8	8	8	8	8	8	8	8	8	8	8	8	8	8	8	8	8	8	8	181	4	5	0	0	0	0	1	20	21	21
3	29	1	4	381	2	2	2	2	2	2	5	5	2	2	7	8	8	8	8	8	8	8	8	8	8	8	8	8	8	8	8	8	1	1	1	170	3	7	0	0	2	0	1	17	20	18
1	2	3	3	391	2	2	4	4	5	3	3	5	7	4	7	8	8	8	8	8	8	8	8	8	8	8	8	8	8	8	8	8	8	8	8	204	0	1	2	3	2	0	2	20	24	22
1	6	1	7	391	6	2	2	2	7	6	5	5	5	5	7	8	8	8	8	8	8	8	8	8	8	8	8	8	8	8	8	8	8	8	8	206	0	3	0	0	4	1	2	20	27	22
3	29	3	9	392	2	2	5	5	2	5	5	2	5	5	7	8	8	8	8	8	8	8	8	8	8	8	8	8	8	8	8	8	8	8	8	203	0	3	0	0	6	0	1	20	27	21
1	4	2	8	427	3	2	2	2	2	2	5	2	5	5	7	8	8	8	8	8	8	8	8	8	8	8	8	8	8	8	8	8	8	8	8	194	0	6	0	0	3	0	1	20	24	21
1	11	3	7	437	11	1	1	1	2	1	2	2	2	3	7	8	8	8	8	8	8	8	8	8	8	8	8	8	2	1	1	2	5	1	2	140	7	7	1	0	1	0	1	13	15	14
3	39	4	7	461	11	2	2	2	2	2	2	2	2	2	7	8	8	8	8	8	8	8	8	8	8	8	8	8	8	8	8	8	8	8	8	185	0	9	0	0	0	0	1	20	21	21
3	32	2	4	491	5	2	2	2	2	6	5	5	5	7	7	8	8	8	8	8	8	8	8	8	8	8	8	8	8	8	8	8	8	8	8	203	0	4	0	0	3	1	2	20	26	22
1	10	4	6	555	9	2	2	2	2	2	2	5	5	5	7	8	8	8	8	8	8	8	8	8	8	8	8	8	8	8	8	8	8	8	8	194	0	6	0	0	3	0	1	20	24	21
4	41	2	3	595	2	6	3	5	3	5	5	5	4	5	7	8	8	8	8	8	8	8	8	8	8	8	8	8	8	8	8	8	8	8	8	208	0	0	2	1	5	1	1	20	27	21
1	2	1	3	705	2	4	5	4	3	4	5	2	2	4	7	8	8	8	8	8	8	8	8	8	8	8	8	8	8	8	8	8	8	8	8	200	0	2	1	4	2	0	1	20	23	21
4	48	4	1	761	7	2	2	2	2	2	5	2	5	3	7	8	8	8	8	8	8	8	8	8	8	8	8	8	8	8	8	8	8	8	8	192	0	6	1	0	2	0	1	20	23	21
1	14	3	5	765	13	2	5	2	4	5	2	5	7	5	7	8	8	8	8	8	8	8	8	8	8	8	8	8	8	8	8	8	8	8	8	204	0	3	0	1	4	0	2	20	26	22
4	46	1	3	787	6	2	6	3	2	3	5	3	5	3	7	8	8	8	8	8	8	8	8	8	8	8	8	8	8	8	8	8	8	8	8	199	0	2	4	0	2	1	1	20	24	21
4	47	1	1	802	8	2	2	4	4	4	5	5	3	5	7	8	8	8	8	8	8	8	8	8	8	8	8	8	8	8	8	8	8	8	8	201	0	2	1	3	3	0	1	20	24	21
1	11	3	5	820	10	2	2	2	2	2	2	2	1	2	7	8	8	8	8	8	8	8	8	8	8	8	8	8	8	8	8	8	8	8	8	184	1	8	0	0	0	0	1	20	21	21
1	13	1	2	859	12	2	3	2	3	2	2	1	1	2	7	8	8	8	8	8	8	8	8	8	8	8	8	8	8	8	8	8	8	8	8	185	2	5	2	0	0	0	1	20	21	21
5	50	4	10	882	8	1	1	2	2	2	3	2	1	5	7	8	8	8	8	8	8	8	8	8	8	8	8	8	8	8	8	8	8	8	8	186	3	4	1	0	1	0	1	20	22	21
2	26	4	4	26	11	2	2	2	2	2	2	5	2	2	2	7	8	8	8	8	8	8	8	8	8	8	8	8	8	8	8	8	8	8	8	182	0	9	0	0	1	0	1	19	21	20
2	22	3	1	41	8	2	2	3	2	1	7	3	3	3	2	7	8	8	8	8	8	8	8	8	8	8	8	8	8	8	8	8	8	8	8	187	1	4	4	0	0	0	2	19	21	21
2	25	3	3	57	10	2	1	1	5	5	4	2	2	2	5	7	8	8	8	8	8	8	8	8	8	8	8	8	8	8	8	8	8	8	8	188	2	4	0	1	3	0	1	19	23	20
2	17	3	4	129	3	1	2	2	2	2	5	5	5	6	5	7	8	8	8	8	8	8	8	8	8	8	8	8	8	8	8	8	8	8	8	194	1	4	0	0	4	1	1	19	25	20
2	28	1	3	149	10	2	2	2	2	2	2	1	2	2	2	7	8	8	8	8	8	8	8	8	8	8	8	8	8	8	8	8	8	8	8	178	1	9	0	0	0	0	1	19	20	20
2	15	1	8	158	1	2	4	2	2	4	1	2	2	2	2	7	8	8	8	8	8	8	8	8	8	8	8	8	8	8	8	8	8	8	8	182	1	7	0	2	0	0	1	19	20	20
2	15	3	7	181	1	2	2	3	1	1	1	1	2	1	1	7	8	8	8	8	8	8	8	8	8	8	8	8	8	8	8	8	8	8	8	174	6	3	1	0	0	0	1	19	20	20
2	18	2	3	189	4	2	2	2	2	7	2	2	2	2	2	7	8	8	8	8	8	8	8	8	8	8	8	8	8	8	8	8	1	1	1	163	3	9	0	0	0	0	2	16	18	18
3	38	4	6	280	9	2	2	3	1	5	5	5	3	3	5	7	8	8	6	5	5	5	6	6	5	5	7	8	8	8	8	8	8	8	8	171	1	2	3	0	9	3	2	10	24	12
1	13	4	7	303	13	1	1	1	3	1	1	3	5	7	5	7	8	8	8	8	8	8	8	8	8	8	8	8	8	8	8	8	8	8	8	187	5	0	2	0	2	0	2	19	23	21
1	1	4	1	307	1	2	4	2	3	4	2	4	4	5	2	7	8	8	8	8	8	8	8	8	8	8	8	8	8	8	8	8	8	8	8	191	0	4	1	4	1	0	1	19	21	20
1	4	3	6	315	4	2	1	2	2	2	4	2	2	2	5	7	8	8	8	8	8	8	8	8	8	8	8	8	8	8	8	8	8	8	8	183	1	7	0	1	1	0	1	19	21	20
3	32	1	10	332	4	2	2	2	5	4	3	2	1	2	2	7	8	8	8	8	8	8	8	8	8	8	8	8	8	8	8	8	8	8	8	184	1	6	1	1	1	0	1	19	21	20
3	30	4	4	357	3	2	5	5	2	2	2	5	3	5	3	7	8	8	8	8	8	8	8	8	8	8	8	8	8	8	8	8	8	8	8	193	0	4	2	0	4	0	1	19	24	20
3	38	2	8	371	10	5	5	5	5	2	3	5	3	2	5	7	8	8	8	8	8	8	8	8	8	8	8	8	8	8	8	8	8	8	8	199	0	2	2	0	6	0	1	19	26	20
3	39	3	4	373	10	2	5	2	1	1	2	2	2	2	5	7	8	8	8	8	8	8	8	8	8	8	8	8	8	8	8	8	8	8	8	183	2	6	0	0	2	0	1	19	22	20
1	14	3	3	391	13	2	4	4	7	3	3	3	7	5	3	7	8	8	8	8	8	8	8	8	8	8	8	8	8	8	8	8	8	8	8	200	0	1	4	2	1	0	3	19	23	22
3	34	3	7	443	6	5	5	5	5	5	5	2	5	5	6	7	8	8	8	8	8	8	8	8	8	8	8	8	8	8	8	8	8	8	8	207	0	1	0	0	8	1	1	19	29	20
1	1	2	1	486	1	2	2	2	5	2	2	2	1	2	6	7	8	8	8	8	8	8	8	8	8	8	8	8	8	8	8	8	8	8	8	185	1	7	0	0	1	1	1	19	22	20
1	8	2	6	486	7	2	2	1	2	2	1	5	6	5	5	7	8	8	8	8	8	8	8	8	8	8	8	8	8	8	8	8	8	8	8	190	2	4	0	0	3	1	1	19	24	20
1	12	1	7	486	12	1	2	2	2	3	2	2	2	2	5	7	8	8	8	8	8	8	8	8	8	8	8	8	8	8	8	8	8	8	8	182	1	7	1	0	1	0	1	19	21	20
4	41	1	6	508	2	3	5	5	5	5	6	2	7	3	5	7	8	8	8	8	8	8	8	8	8	8	8	8	8	8	8	8	8	8	8	205	0	1	2	0	5	1	2	19	27	21
1	4	2	4	555	4	2	2	2	2	2	2	2	2	2	2	1	8	8	8	8	8	8	8	8	8	8	8	8	8	8	8	8	8	8	8	173	1	10	0	0	0	0	0	19	19	19
1	8	1	1	555	7	2	2	2	2	2	1	5	4	5	4	4	4	4	4	5	4	7	8	8	8	8	8	8	1	2	5	1	1	8	8	135	4	6	0	7	4	0	1	8	13	9
1	14	1	5	639	12	2	2	4	4	2	5	2	5	2	6	7	8	8	8	8	8	8	8	8	8	8	8	8	8	8	8	8	8	8	8	193	0	5	0	2	2	1	1	19	23	20
1	7	3	10	707	7	2	2	2	4	2	2	2	2	1	6	7	8	8	8	8	8	8	8	8	8	8	8	8	8	8	8	8	8	8	8	184	1	7	0	1	0	1	1	19	21	20
4	41	2	7	716	1	3	3	6	3	3	2	7	2	4	3	7	8	8	8	8	8	8	8	8	8	8	8	8	8	8	8	8	8	8	8	195	0	2	5	1	0	1	2	19	22	21
1	4	1	4	732	3	2	2	4	2	5	5	2	2	2	4	7	8	8	8	8	8	8	8	8	8	8	8	8	8	8	8	8	8	8	8	189	0	6	0	2	2	0	1	19	22	20
1	6	3	6	765	6	2	1	4	7	3	2	6	2	4	6	7	8	8	8	8	8	8	8	8	8	8	8	8	8	8	8	8	8	8	8	196	1	3	1	2	0	2	2	19	23	21
4	42	2	7	776	3	4	2	2	1	1	4	6	3	5	3	7	8	8	8	8	8	8	8	8	8	8	8	8	8	8	8	8	8	8	8	190	2	2	2	2	1	1	1	19	22	20
4	47	1	3	787	7	4	5	5	7	7	6	6	5	6	5	7	8	8	8	8	8	8	1	2	1	1	1	2	1	1	1	1	2	1	5	131	9	3	0	1	5	3	3	6	17	9
4	40	1	2	787	1	7	2	2	2	4	4	5	5	7	5	7	8	8	8	8	8	8	8	8	8	8	8	8	8	8	8	8	8	8	8	202	0	3	0	2	3	0	3	19	25	22
4	48	3	5	802	9	3	5	7	5	5	5	5	5	6	5	7	8	8	8	8	8	8	8	8	8	8	8	8	8	8	8	8	8	8	8	210	0	0	1	0	7	1	2	19	29	21
1	9	2	3	859	8	5	2	2	5	5	2	2	3	7	5	7	8	8	8	8	8	8	8	8	8	8	8	8	8	8	8	8	8	8	8	197	0	4	1	0	4	0	2	19	25	21
5	49	4	10	907	4	2	2	2	1	5	2	4	5	6	7	7	8	8	8	8	8	8	8	8	8	8	8	8	8	8	8	8	8	8	8	195	1	4	0	1	2	1	2	19	24	21
2	28	1	5	26	12	1	2	1	1	1	1	2	5	4	7	7	7	8	8	8	8	8	8	8	8	8	8	8	8	8	8	8	8	8	8	183	5	2	0	1	1	0	3	18	22	21
2	20	3	10	93	5	2	6	3	3	3	3	1	5	3	3	3	3	8	8	8	8	8	8	8	8	8	8	8	8	8	8	8	8	8	8	182	1	1	8	0	1	1	0	18	20	18
2	28	3	3	93	11	2	5	7	8	8	8	8	8	8	8	8	8	8	8	8	8	8	8	8	1	1	1	1	2	2	1	5	1	7	8	172	6	3	0	0	2	0	2	17	21	19
3	30	1	5	235	1	3	5	4	4	5	4	6	4	5	5	5	7	8	8	8	8	8	8	8	8	8	8	8	8	8	8	8	8	8	8	201	0	0	1	4	5	1	1	18	25	19
1	8	2	8	301	8	2	2	2	2	2	2	3	5	5	6	3	7	8	8	8	8	8	8	8	8	8	8	8	2	1	1	2	1	1	2	139	4	9	2	0	2	1	1	11	15	12
1	3	4	8	303	3	2	2	2	2	4	5	4	5	4	5	4	7	8	8	8	8	8	8	8	8	8	8	8	8	8	8	8	8	8	8	190	0	4	0	4	3	0	1	18	22	19
3	35	2	2	321	6	2	5	4	2	3	3	6	6	5	7	3	7	8	8	8	8	8	8	8	8	8	8	8	8	8	8	8	8	8	8	197	0	2	3	1	2	2	2	18	24	20
3	29	1	6	352	2	2	6	2	2	5	7	2	1	5	2	2	7	8	8	8	8	8	8	8	8	8	8	8	8	8	8	8	8	8	8	187	1	6	0	0	2	1	2	18	23	20
1	8	2	2	357	9	2	2	2	2	3	4	1	5	3	3	5	7	8	8	8	8	8	8	8	8	8	8	8	8	8	8	8	8	8	8	183	1	4	3	1	2	0	1	18	21	19
3	33	1	1	367	6	5	3	2	2	2	1	4	2	5	2	5	7	8	8	8	8	8	8	8	8	8	8	8	8	8	8	8	8	8	8	184	1	5	1	1	3	0	1	18	22	19
3	33	4	6	373	5	2	2	2	5	5	2	1	2	1	2	2	7	8	8	8	8	8	8	8	8	8	8	8	8	8	8	8	8	8	8	177	2	7	0	0	2	0	1	18	21	19
1	1	4	8	380	1	3	2	4	5	2	2	2	1	1	1	3	7	8	8	8	8	8	8	8	8	8	8	8	8	8	8	8	8	8	8	177	3	4	2	1	1	0	1	18	20	19
3	31	2	3	381	4	2	2	1	2	1	1	2	5	4	2	2	7	8	8	8	8	1	2	1	3	1	1	1	1	2	1	1	2	1	1	82	13	9	1	1	1	0	1	4	6	5
1	2	2	10	486	2	2	2	2	3	3	3	5	4	7	3	5	7	8	8	8	8	8	8	8	8	8	8	8	8	8	8	8	8	8	8	190	0	3	4	1	2	0	2	18	22	20
4	43	2	6	502	3	4	2	2	5	2	2	2	1	1	2	5	7	8	8	8	8	8	8	8	8	8	8	8	8	8	8	8	8	8	8	179	2	6	0	1	2	0	1	18	21	19
1	10	2	2	714	9	2	2	3	3	4	5	7	3	5	5	5	7	8	8	8	8	8	8	8	8	8	8	8	8	8	8	8	8	8	8	195	0	2	3	1	4	0	2	18	24	20
4	40	2	10	757	1	6	5	5	2	5	6	5	3	3	3	3	7	8	8	8	8	8	8	8	8	8	8	8	8	8	8	8	8	8	8	197	0	1	4	0	4	2	1	18	25	19
1	5	4	10	765	5	2	1	1	1	1	1	2	2	3	3	5	7	8	8	8	8	8	8	8	8	8	8	8	8	8	8	8	8	8	8	173	5	3	2	0	1	0	1	18	20	19
5	49	1	10	890	1	1	2	2	5	3	5	3	3	3	2	2	6	8	8	8	8	8	8	8	8	8	8	8	8	8	8	8	8	8	8	181	1	4	4	0	2	1	0	18	21	18
2	15	4	7	49	1	2	2	2	2	2	2	2	2	2	2	3	3	7	8	8	8	8	8	8	8	8	8	8	8	8	8	8	8	8	8	169	0	10	2	0	0	0	1	17	18	18
2	24	3	8	136	8	2	1	5	1	2	5	3	3	3	5	5	5	7	8	8	8	8	8	8	8	8	8	8	8	8	8	8	8	8	8	183	2	2	3	0	5	0	1	17	23	18
2	17	1	3	138	2	2	2	1	2	2	2	1	2	1	2	2	6	7	8	8	8	8	1	1	1	1	1	1	1	1	1	1	1	1	1	77	16	8	0	0	0	1	1	4	6	5
1	7	3	5	208	6	2	7	2	2	5	2	5	2	2	5	2	6	7	8	8	8	8	8	8	8	8	8	8	8	8	8	8	8	8	8	185	0	7	0	0	3	1	2	17	23	19
3	32	1	5	280	5	1	1	2	2	4	5	2	2	1	2	4	5	7	8	8	8	8	8	8	8	8	8	8	8	8	8	8	8	8	8	174	3	5	0	2	2	0	1	17	20	18
3	27	1	3	320	1	1	1	1	1	1	1	1	1	1	1	1	5	7	8	8	8	8	8	8	8	8	8	8	8	8	8	8	8	8	8	159	11	0	0	0	1	0	1	17	19	18
3	30	3	8	320	2	4	4	4	5	7	7	5	5	3	5	2	4	7	8	8	8	8	8	8	8	8	8	8	8	8	8	8	8	8	8	198	0	1	1	4	4	0	3	17	24	20
3	34	3	1	352	7	1	1	1	1	2	1	1	1	5	1	1	1	7	8	8	8	8	8	8	8	8	8	8	8	8	8	8	8	8	8	160	10	1	0	0	1	0	1	17	19	18
1	7	1	3	379	7	5	2	2	3	5	2	2	2	5	2	3	3	7	8	8	8	8	8	8	8	8	8	8	8	8	8	8	8	8	8	179	0	6	3	0	3	0	1	17	21	18
3	34	4	2	381	7	2	2	2	2	2	5	5	5	5	6	3	5	7	8	8	8	8	1	1	1	1	1	1	1	1	1	1	2	1	1	97	12	6	1	0	5	1	1	4	11	5
3	30	4	10	383	3	2	3	1	2	2	2	5	3	6	2	3	5	7	8	8	8	8	8	8	8	8	8	8	8	8	8	8	8	8	8	179	1	5	3	0	2	1	1	17	21	18
3	38	1	10	405	10	2	1	5	4	2	4	1	2	5	2	3	5	7	8	8	8	8	8	8	8	8	8	8	8	8	8	8	8	8	8	179	2	4	1	2	3	0	1	17	21	18
1	3	2	6	427	2	5	2	2	2	5	3	6	5	2	2	5	5	7	8	8	8	8	8	8	8	8	8	8	8	8	8	8	8	8	8	187	0	5	1	0	5	1	1	17	24	18
4	43	2	10	508	4	2	5	2	2	6	5	5	4	2	5	2	5	7	8	1	5	1	5	5	7	7	3	3	3	3	2	1	5	1	5	117	4	6	4	1	10	1	3	1	15	4
4	44	4	6	513	4	2	1	2	6	2	2	2	2	1	2	1	2	5	8	8	8	8	8	8	8	8	8	8	8	8	8	8	8	8	8	166	3	8	0	0	1	1	0	17	19	17
1	9	3	10	517	7	2	2	6	2	2	2	2	2	2	5	3	7	7	8	8	8	8	8	8	8	8	8	8	8	8	8	8	8	8	8	180	0	8	1	0	1	1	2	17	21	19
1	12	4	3	555	11	2	1	1	2	1	2	1	2	1	2	3	3	7	8	8	8	8	8	8	8	8	8	8	8	8	8	8	8	8	8	164	5	5	2	0	0	0	1	17	18	18
1	4	4	3	714	4	2	2	2	4	4	5	5	5	5	2	3	3	7	8	8	1	1	1	1	1	1	2	2	5	5	1	1	5	5	3	100	8	6	3	2	8	0	1	2	11	3
4	46	2	3	757	6	2	2	2	2	5	4	6	6	3	5	5	5	7	8	8	8	8	8	8	8	8	8	8	8	8	8	8	8	8	8	190	0	4	1	1	4	2	1	17	24	18
1	4	1	2	786	4	2	2	2	2	4	4	4	2	2	2	2	4	7	8	8	8	8	8	8	8	8	8	8	8	8	8	8	8	8	8	175	0	8	0	4	0	0	1	17	18	18
2	19	2	2	42	4	2	2	2	5	2	2	2	2	2	2	2	2	2	7	8	8	8	8	8	8	8	8	8	8	8	8	8	8	8	8	164	0	12	0	0	1	0	1	16	18	17
2	15	4	5	69	1	2	2	2	4	2	2	2	2	2	2	2	2	5	7	8	8	8	8	8	8	8	8	8	8	8	8	8	8	8	8	166	0	11	0	1	1	0	1	16	18	17
2	22	2	6	83	5	2	2	2	6	4	5	4	2	3	4	5	3	5	7	8	8	8	8	8	8	8	8	8	8	8	8	8	8	8	8	182	0	4	2	3	3	1	1	16	21	17
2	23	4	8	109	5	2	2	5	2	5	5	2	2	3	6	5	5	5	7	8	8	8	8	8	8	8	8	8	8	8	8	8	8	8	8	184	0	5	1	0	6	1	1	16	24	17
2	23	1	7	129	8	2	5	2	2	2	5	5	5	5	2	5	5	5	7	8	8	8	8	8	8	8	8	8	8	8	8	8	8	8	8	185	0	5	0	0	8	0	1	16	25	17
2	22	1	8	229	8	2	2	2	2	2	4	4	4	5	5	5	5	5	7	8	8	8	8	8	8	8	8	8	8	8	8	8	8	8	8	182	0	5	0	3	5	0	1	16	22	17
3	33	3	8	280	6	2	5	2	5	5	5	7	5	5	5	6	5	5	7	8	8	8	8	8	8	8	8	8	8	8	8	8	8	8	8	197	0	2	0	0	9	1	2	16	28	18
3	34	3	10	383	7	6	2	5	2	2	5	5	2	5	5	5	6	5	7	8	8	8	8	8	8	8	8	8	8	8	8	8	8	8	8	190	0	4	0	0	7	2	1	16	26	17
1	4	4	9	391	4	2	2	3	2	2	2	5	3	3	2	2	7	3	7	8	8	8	8	8	8	8	8	8	8	8	8	8	8	8	8	173	0	7	4	0	1	0	2	16	19	18
1	11	4	10	639	9	2	2	2	2	2	2	2	2	2	2	5	5	5	7	8	8	2	2	2	6	2	1	2	1	1	7	8	8	8	8	116	3	15	0	0	3	1	2	6	12	8
4	47	3	2	790	8	1	2	2	1	1	3	1	1	1	1	1	6	5	7	8	8	8	8	8	8	8	8	8	8	8	8	8	8	8	8	161	8	2	1	0	1	1	1	16	19	17
2	15	2	3	26	1	2	3	2	3	2	2	2	2	2	1	2	1	3	3	7	8	8	8	8	8	8	8	8	8	8	8	8	8	8	8	157	2	8	4	0	0	0	1	15	16	16
2	17	3	2	42	3	2	5	2	2	2	2	1	1	1	1	2	2	3	5	7	8	8	8	8	8	8	8	8	8	8	8	8	8	8	8	158	4	7	1	0	2	0	1	15	18	16
2	20	3	9	57	5	2	2	1	2	1	1	1	2	1	1	1	2	1	5	7	8	8	8	8	8	8	8	8	8	8	8	8	8	8	8	150	8	5	0	0	1	0	1	15	17	16
2	23	4	4	57	8	7	4	2	4	4	1	1	2	1	2	2	1	1	5	7	8	8	8	8	8	8	8	8	8	8	8	8	8	8	8	164	5	4	0	3	1	0	2	15	18	17
2	19	4	10	129	5	1	2	1	2	1	1	1	1	1	1	6	6	5	5	7	8	8	8	8	8	8	8	8	8	8	8	8	8	8	8	161	8	2	0	0	2	2	1	15	20	16
2	24	3	6	233	9	2	2	2	6	5	3	3	5	3	5	5	5	5	3	7	8	8	8	8	8	8	8	8	8	1	1	2	2	2	2	143	2	7	4	0	6	1	1	9	17	10
2	23	3	10	233	8	2	2	2	2	2	1	2	1	2	5	4	2	6	4	7	8	8	8	8	8	8	8	8	8	8	8	8	8	8	8	164	2	8	0	2	1	1	1	15	18	16
3	38	4	5	287	9	1	2	1	1	1	2	2	2	1	2	2	6	5	5	7	8	8	8	8	8	8	8	8	8	8	8	8	8	8	8	160	5	6	0	0	2	1	1	15	19	16
3	39	1	6	310	10	2	2	4	5	4	2	2	2	6	5	6	5	7	6	7	8	8	8	8	8	8	8	8	8	8	8	8	8	8	1	178	1	5	0	2	3	3	2	14	22	16
1	14	1	10	313	13	2	5	3	5	2	2	5	6	5	5	7	3	5	5	7	8	8	8	8	8	8	8	8	8	8	8	8	8	8	8	187	0	3	2	0	7	1	2	15	25	17
3	34	1	4	320	6	1	1	1	1	1	1	1	1	1	1	1	1	1	5	7	8	8	8	8	8	8	8	8	8	8	8	8	8	8	8	145	13	0	0	0	1	0	1	15	17	16
3	39	4	3	325	11	2	2	2	1	1	1	1	2	2	2	1	1	1	6	7	8	8	8	8	8	8	8	8	8	8	8	8	8	8	8	152	7	6	0	0	0	1	1	15	17	16
3	27	1	8	357	1	2	5	5	2	5	3	2	5	5	5	5	3	3	6	7	8	8	8	8	8	8	8	8	8	8	8	8	8	8	8	183	0	3	3	0	7	1	1	15	24	16
3	27	4	3	359	1	5	2	2	6	2	2	2	1	2	2	1	5	1	5	7	8	8	8	8	8	8	8	8	8	8	8	8	8	8	8	165	3	7	0	0	3	1	1	15	20	16
1	10	2	9	362	10	5	2	2	4	5	4	4	4	5	2	6	5	5	5	7	8	8	8	8	8	8	8	8	8	8	8	8	8	8	8	185	0	3	0	4	6	1	1	15	23	16
1	8	2	4	375	8	2	2	2	5	3	2	3	2	2	4	2	2	2	2	7	8	8	8	8	8	8	8	8	8	8	8	8	8	8	8	162	0	10	2	1	1	0	1	15	17	16
1	8	3	1	379	8	1	2	2	1	1	2	1	1	1	2	3	3	5	5	7	8	8	8	8	8	8	8	8	8	8	8	8	8	8	8	157	6	4	2	0	2	0	1	15	18	16
3	39	4	10	441	10	2	7	6	7	5	7	6	2	6	6	5	5	5	6	7	8	8	8	8	8	8	8	8	8	8	8	8	8	8	8	202	0	2	0	0	4	5	4	15	28	19
1	14	4	5	517	12	2	2	2	3	1	2	2	2	3	2	2	3	2	5	7	8	8	8	8	8	8	8	8	8	8	8	8	8	8	8	160	1	9	3	0	1	0	1	15	17	16
1	11	4	7	555	10	5	2	3	2	3	2	3	3	3	3	5	3	3	5	7	8	8	8	8	8	8	8	8	8	8	8	8	8	8	8	172	0	3	8	0	3	0	1	15	19	16
4	43	4	10	589	3	5	5	5	4	5	5	2	5	5	5	5	5	5	5	7	8	8	8	8	8	8	8	8	8	8	8	8	8	8	8	193	0	1	0	1	12	0	1	15	28	16
1	6	4	8	639	5	2	2	2	1	2	2	2	1	2	3	5	5	2	5	7	8	8	8	8	8	8	8	8	8	8	8	8	8	8	8	163	2	8	1	0	3	0	1	15	19	16
4	48	4	3	642	9	2	2	2	2	2	2	2	2	2	2	2	2	3	5	7	8	8	8	8	8	8	8	8	8	8	8	8	8	8	8	159	0	12	1	0	1	0	1	15	17	16
1	6	1	5	705	6	2	2	2	2	2	2	4	4	6	5	7	5	7	5	7	8	8	8	8	8	8	8	8	8	8	8	8	8	8	8	182	0	6	0	2	3	1	3	15	22	18
1	4	4	8	707	4	2	2	3	4	1	2	2	2	2	1	2	2	3	5	7	8	8	8	8	8	8	8	8	8	8	8	8	8	8	8	160	2	8	2	1	1	0	1	15	17	16
1	5	2	5	707	5	2	2	2	2	2	2	4	4	2	4	4	4	2	3	7	8	8	8	8	8	8	8	8	8	8	8	8	8	8	8	166	0	8	1	5	0	0	1	15	16	16
4	43	1	8	738	3	2	2	2	5	2	2	3	1	1	1	1	1	2	1	7	8	8	8	8	8	8	8	8	8	8	8	8	8	8	8	153	6	6	1	0	1	0	1	15	17	16
1	4	1	5	21	4	2	2	2	1	2	2	2	2	2	2	4	2	2	2	4	7	8	8	8	8	8	8	8	8	8	8	8	8	8	8	152	1	12	0	2	0	0	1	14	15	15
2	15	4	3	38	1	1	1	1	1	1	1	1	2	2	2	2	2	2	2	2	7	8	8	8	8	8	8	8	8	8	8	8	8	8	8	142	7	8	0	0	0	0	1	14	15	15
2	24	2	6	69	9	2	2	2	2	1	2	1	1	5	5	5	5	3	5	5	7	8	8	8	8	8	8	8	8	8	8	8	8	8	8	165	3	5	1	0	6	0	1	14	21	15
2	15	2	1	75	1	3	2	3	2	2	2	2	5	3	2	2	6	2	2	2	7	8	8	8	8	8	8	8	8	8	8	8	8	8	8	159	0	10	3	0	1	1	1	14	17	15
2	21	2	5	75	7	2	2	2	2	2	2	2	5	4	2	5	2	2	2	2	7	8	8	8	8	8	8	8	8	8	8	8	8	8	8	157	0	12	0	1	2	0	1	14	17	15
2	21	4	6	142	6	6	1	4	5	4	1	5	2	5	2	5	5	5	5	5	7	8	8	8	8	8	8	8	8	8	8	8	8	8	8	179	2	2	0	2	8	1	1	14	24	15
2	19	3	6	161	5	2	1	1	1	2	2	2	2	3	3	2	1	3	4	2	7	8	8	8	8	8	8	8	8	8	8	8	8	8	8	150	4	7	3	1	0	0	1	14	15	15
2	23	1	5	195	8	1	1	1	1	2	1	1	5	5	2	2	2	5	1	5	7	8	8	8	8	8	8	8	8	8	8	8	8	8	8	154	7	4	0	0	4	0	1	14	19	15
2	26	4	3	195	11	2	1	1	1	1	1	1	1	1	1	1	1	1	1	1	7	8	8	8	8	8	8	8	8	8	8	8	8	8	8	135	14	1	0	0	0	0	1	14	15	15
3	30	4	3	256	2	5	6	1	2	1	1	2	2	2	2	5	3	6	6	6	7	8	8	8	8	8	8	8	8	8	8	8	8	8	8	169	3	5	1	0	2	4	1	14	21	15
3	39	3	10	280	10	1	2	2	2	5	5	2	2	2	5	2	3	3	5	3	7	8	8	8	8	8	8	8	8	8	8	8	8	8	8	163	1	7	3	0	4	0	1	14	19	15
3	36	4	4	310	8	2	2	5	5	5	5	5	5	6	2	5	5	5	5	5	7	8	8	8	8	8	8	8	8	8	8	8	8	8	8	186	0	3	0	0	11	1	1	14	27	15
1	7	1	2	391	7	2	4	4	4	2	4	2	4	3	3	4	4	4	3	3	7	8	8	8	8	8	8	8	8	8	8	8	8	8	8	169	0	3	4	8	0	0	1	14	15	15
3	29	3	10	426	2	2	1	1	2	5	2	4	2	1	2	2	2	2	2	5	7	8	8	8	8	8	8	8	8	8	8	8	8	8	8	154	3	9	0	1	2	0	1	14	17	15
1	5	2	1	799	4	2	2	2	2	2	2	2	2	2	2	2	2	2	1	2	7	8	8	8	8	8	8	8	8	8	8	8	8	8	8	148	1	14	0	0	0	0	1	14	15	15
4	47	3	1	804	5	2	5	3	6	5	5	3	3	5	5	2	3	5	3	6	7	8	8	8	8	8	8	8	8	8	8	8	8	8	8	180	0	2	5	0	6	2	1	14	23	15
2	17	2	6	45	3	1	2	1	2	2	2	2	2	2	2	2	2	2	2	2	2	7	8	8	8	8	8	8	8	8	8	8	8	8	8	141	2	14	0	0	0	0	1	13	14	14
2	20	3	4	83	4	2	2	4	2	2	1	3	3	4	4	3	3	3	4	3	3	7	8	8	8	8	8	8	8	8	8	8	8	8	8	157	1	4	7	4	0	0	1	13	14	14
2	18	1	9	109	3	2	2	5	5	6	5	6	3	2	7	4	6	7	6	5	2	7	8	8	8	8	8	8	8	8	8	8	8	8	8	184	0	4	1	1	4	4	3	13	24	16
2	21	2	2	161	7	2	1	2	2	2	2	2	2	1	2	1	1	1	1	5	5	7	8	8	8	8	8	8	8	8	8	8	8	8	8	143	6	8	0	0	2	0	1	13	16	14
3	29	1	10	287	2	2	2	5	2	7	7	2	5	6	6	6	5	3	5	5	5	7	8	8	8	8	8	8	8	8	8	8	8	8	8	184	0	4	1	0	6	3	3	13	25	16
1	13	3	5	301	13	3	2	2	5	5	3	1	5	3	5	5	5	2	3	1	5	7	8	8	8	8	8	8	8	8	8	8	8	8	8	166	2	3	4	0	7	0	1	13	21	14
3	29	3	4	310	2	2	2	2	2	2	2	2	2	2	2	2	2	4	2	2	2	7	8	8	8	8	8	8	8	8	8	8	8	8	8	145	0	15	0	1	0	0	1	13	14	14
1	11	2	5	335	11	3	2	1	2	1	1	5	1	1	1	1	1	1	5	5	5	7	8	8	8	8	8	8	8	8	8	8	8	8	8	147	9	2	1	0	4	0	1	13	18	14
3	30	4	9	367	3	5	5	3	5	2	1	3	3	3	1	1	1	1	5	7	5	7	8	8	8	8	8	8	8	8	8	8	8	8	8	162	5	1	4	0	5	0	2	13	20	15
1	2	4	2	639	2	2	2	2	3	2	2	5	5	2	5	3	2	2	2	2	2	7	8	8	8	8	8	8	8	8	8	8	8	8	8	154	0	11	2	0	3	0	1	13	17	14
1	5	3	2	730	5	2	2	2	2	2	1	7	1	2	4	2	2	5	2	5	5	7	8	8	8	8	8	8	8	8	8	8	8	8	8	157	2	9	0	1	3	0	2	13	18	15
4	43	3	2	796	4	2	2	1	2	1	2	2	1	1	2	2	1	1	1	1	2	7	8	8	8	8	8	8	8	8	8	8	8	8	8	135	8	8	0	0	0	0	1	13	14	14
1	7	1	6	820	6	3	3	3	2	2	5	2	5	2	2	2	6	5	2	4	2	7	8	8	8	8	8	8	8	8	8	8	8	8	8	161	0	8	3	1	3	1	1	13	18	14
2	20	2	5	223	6	2	6	2	2	2	2	5	3	6	2	5	2	2	2	6	2	6	7	8	8	8	8	8	8	8	8	8	8	8	8	160	0	10	1	0	2	4	1	12	19	13
1	10	2	4	365	10	2	3	3	5	2	4	2	2	3	2	3	3	3	3	3	6	3	7	8	8	8	8	8	8	8	8	8	8	8	8	155	0	5	9	1	1	1	1	12	15	13
1	6	2	4	427	5	2	2	2	2	3	2	2	2	2	2	2	2	2	2	2	2	2	7	8	8	8	8	8	8	8	8	8	8	8	8	138	0	16	1	0	0	0	1	12	13	13
3	32	3	1	443	5	5	1	2	4	2	4	4	5	5	2	2	5	5	2	5	7	4	7	8	8	8	8	8	8	8	8	8	8	8	8	167	1	5	0	4	6	0	2	12	20	14
4	45	1	7	508	6	6	2	3	5	5	7	5	2	4	5	5	5	5	6	5	6	5	7	8	8	8	8	8	8	8	8	8	8	8	8	184	0	2	1	1	9	3	2	12	26	14
4	42	3	10	563	3	3	2	7	8	8	8	8	8	8	8	8	8	1	1	3	2	5	7	8	8	8	1	6	2	6	7	8	8	8	8	181	3	3	2	0	1	2	3	16	22	19
4	43	4	1	595	4	4	4	3	4	4	5	4	2	3	5	3	1	4	5	5	7	6	7	8	8	8	8	8	8	8	8	8	8	8	8	172	1	1	3	6	4	1	2	12	19	14
1	11	3	4	774	11	2	2	2	2	2	2	2	2	2	4	2	4	5	2	1	2	6	7	8	8	8	8	8	8	8	8	8	8	8	8	147	1	12	0	2	1	1	1	12	15	13
2	21	1	4	38	6	2	2	2	2	4	4	7	7	2	6	5	3	5	6	4	3	3	6	7	8	8	8	8	8	8	8	8	8	8	8	168	0	5	3	3	2	3	3	11	19	14
2	28	3	4	101	10	3	5	5	5	7	5	5	6	5	2	2	5	5	5	5	3	5	5	7	8	8	8	8	8	8	8	8	8	8	8	178	0	2	2	0	12	1	2	11	26	13
1	10	2	1	208	9	2	2	2	4	2	5	4	4	4	4	5	5	6	4	5	4	3	5	7	8	8	8	8	8	8	8	8	8	8	8	165	0	4	1	7	5	1	1	11	18	12
2	21	1	6	217	5	2	2	2	7	1	1	2	2	1	2	2	7	2	3	2	1	2	4	7	8	8	8	8	8	8	8	8	8	8	8	140	4	10	1	1	0	0	3	11	14	14
3	30	2	10	370	2	2	2	2	4	2	1	4	4	4	6	2	2	5	2	1	1	2	2	7	8	8	8	8	8	8	8	8	8	8	8	143	3	9	0	4	1	1	1	11	14	12
3	32	3	8	406	3	2	2	2	2	2	2	2	2	3	5	2	2	2	2	2	5	3	5	7	8	8	8	8	8	8	8	8	8	8	8	142	0	13	2	0	3	0	1	11	15	12
3	31	4	8	439	4	6	5	5	1	5	5	5	5	2	5	5	5	2	5	5	2	2	2	7	8	8	8	8	8	8	8	8	8	8	8	167	1	5	0	0	11	1	1	11	24	12
1	14	3	10	730	10	2	6	3	7	6	6	5	2	3	2	6	7	6	5	7	6	5	3	7	8	8	8	8	8	8	8	8	8	8	8	182	0	3	3	0	3	6	4	11	24	15
4	40	1	9	761	1	4	2	5	5	2	5	1	2	2	6	2	6	6	2	2	4	5	5	7	8	8	8	8	8	8	8	8	8	8	8	161	1	7	0	2	5	3	1	11	20	12
1	9	1	10	820	8	2	2	2	2	2	4	2	2	2	2	2	2	2	2	2	2	5	6	7	8	8	8	8	8	8	8	8	8	8	8	140	0	15	0	1	1	1	1	11	14	12
5	49	3	8	879	1	2	2	1	1	1	1	1	1	1	1	1	1	1	1	1	1	1	1	7	8	8	8	8	8	8	8	8	8	8	8	115	16	2	0	0	0	0	1	11	12	12
2	21	3	10	26	7	2	2	1	1	2	2	1	7	2	5	5	5	5	5	5	5	5	5	5	7	8	8	8	8	8	8	8	8	8	8	157	3	5	0	0	10	0	2	10	22	12
2	20	1	7	49	6	4	3	3	3	3	2	1	1	1	3	1	1	1	1	2	1	3	3	5	7	8	8	8	8	8	8	8	8	8	8	129	8	2	7	1	1	0	1	10	12	11
2	15	1	6	149	1	2	2	2	2	2	2	2	2	2	2	2	2	2	2	2	1	2	2	2	7	8	8	8	8	8	8	8	8	8	8	124	1	18	0	0	0	0	1	10	11	11
2	19	4	7	233	4	2	2	1	2	2	5	5	2	4	4	5	4	5	2	5	4	7	5	7	7	8	8	8	8	1	1	1	1	1	1	118	7	6	0	4	6	0	3	4	13	7
2	25	3	1	233	10	2	2	5	5	1	2	2	2	4	5	1	1	4	5	2	5	5	5	5	7	8	8	8	8	8	8	8	8	8	8	150	3	6	0	2	8	0	1	10	19	11
1	1	4	10	301	1	2	2	2	4	2	3	4	3	3	3	2	1	3	5	1	1	3	5	3	7	8	8	8	8	8	8	8	8	8	8	139	3	5	7	2	2	0	1	10	13	11
3	39	2	4	320	10	2	5	6	3	4	5	5	5	5	5	7	5	5	5	5	5	5	6	5	7	8	8	8	8	8	8	8	8	8	8	180	0	1	1	1	13	2	2	10	27	12
1	2	4	9	357	2	2	2	2	6	5	5	5	5	5	5	5	3	5	3	5	5	2	5	5	7	8	8	8	8	8	8	8	8	8	8	167	0	4	2	0	12	1	1	10	24	11
1	11	4	8	517	9	3	2	6	3	5	2	2	4	2	2	3	6	5	5	3	3	2	3	3	7	8	8	8	8	8	8	8	8	8	8	151	0	6	7	1	3	2	1	10	16	11
4	46	4	7	818	7	5	3	5	1	5	5	5	5	7	5	3	5	5	5	5	5	5	5	5	7	8	8	8	8	8	8	8	8	8	8	176	1	0	2	0	15	0	2	10	27	12
2	24	1	4	83	7	1	2	2	4	3	4	1	2	3	4	3	3	3	4	2	2	2	5	6	6	7	8	8	8	8	8	8	8	8	8	141	2	6	5	4	1	2	1	9	13	10
2	21	3	1	129	7	4	1	4	2	1	1	2	2	2	2	2	1	3	2	2	1	2	5	2	5	7	8	8	8	8	8	8	8	8	8	125	5	10	1	2	2	0	1	9	12	10
2	17	1	9	158	3	1	5	4	3	3	3	5	3	3	5	5	5	3	6	2	2	2	2	3	3	7	8	8	8	8	8	8	8	8	8	147	1	4	8	1	5	1	1	9	16	10
2	19	1	2	177	4	2	1	6	1	1	1	5	1	1	1	5	5	3	2	1	1	1	1	2	3	7	8	8	8	8	8	8	8	8	8	123	11	3	2	0	3	1	1	9	14	10
2	25	4	10	223	11	1	1	1	2	4	2	1	2	2	2	2	6	2	2	1	2	2	2	2	2	7	8	8	8	8	8	8	8	8	8	120	5	13	0	1	0	1	1	9	11	10
2	19	1	10	229	5	4	4	4	5	2	5	5	5	2	2	2	2	7	1	2	2	2	2	2	5	7	8	8	8	8	8	8	8	8	8	144	1	10	0	3	5	0	2	9	16	11
1	3	3	8	304	3	2	5	2	4	5	5	5	4	4	6	2	2	4	4	4	2	2	2	2	2	7	8	8	8	8	8	8	8	8	8	147	0	9	0	6	4	1	1	9	15	10
1	5	3	10	360	5	2	2	2	2	3	4	5	5	5	2	2	2	2	2	2	6	5	5	5	6	7	8	8	8	8	8	8	8	8	8	148	0	10	1	1	6	2	1	9	18	10
1	4	3	7	362	4	2	2	2	2	2	4	2	3	2	4	2	2	2	2	1	5	5	3	1	3	7	8	8	8	8	8	8	8	8	8	130	2	11	3	2	2	0	1	9	12	10
1	2	3	1	379	2	2	2	2	1	1	1	2	2	1	2	2	1	2	2	2	2	1	6	3	5	7	8	8	8	8	8	8	8	8	8	121	6	11	1	0	1	1	1	9	12	10
1	13	4	8	799	8	4	4	2	2	4	4	5	2	4	4	2	2	2	2	2	2	2	5	5	1	7	8	8	8	8	8	8	8	8	8	139	1	10	0	6	3	0	1	9	13	10
2	19	1	9	105	2	4	1	4	4	5	5	2	4	2	2	5	2	4	4	2	5	4	6	5	2	6	7	8	8	8	8	8	8	8	8	149	1	6	0	7	5	2	1	8	16	9
1	3	3	2	306	3	2	2	2	5	2	2	4	4	1	4	1	5	5	1	4	1	5	2	6	2	5	7	8	8	8	8	8	8	8	8	136	4	7	0	4	5	1	1	8	15	9
1	11	4	2	357	12	2	2	2	4	5	2	4	3	5	4	4	2	3	3	5	2	2	4	4	3	6	7	8	8	8	8	8	8	8	8	142	0	7	4	6	3	1	1	8	13	9
3	39	2	3	357	22	2	5	5	3	5	2	2	5	7	3	1	5	6	5	6	6	3	2	2	2	5	7	8	8	8	8	8	8	8	8	153	1	6	3	0	7	3	2	8	20	10
1	9	2	2	365	9	3	3	3	7	7	5	3	5	2	2	1	1	1	1	1	1	1	1	1	1	5	7	8	8	8	1	3	3	8	8	109	11	2	6	0	3	0	3	5	11	8
3	36	1	8	405	8	5	5	5	5	6	2	5	5	5	2	2	2	2	4	5	5	5	6	5	5	6	7	8	8	8	8	8	8	8	8	163	0	5	0	1	12	3	1	8	24	9
1	8	3	2	517	6	2	2	2	2	2	3	1	1	2	3	3	5	5	2	2	2	4	3	5	3	1	7	8	8	8	8	8	8	8	8	126	3	9	5	1	3	0	1	8	12	9
1	1	1	9	820	1	1	2	4	4	3	5	4	1	4	3	2	5	3	7	5	3	3	4	5	5	7	7	8	8	8	8	8	8	8	8	151	2	2	5	5	5	0	3	8	16	11
5	50	2	2	890	6	2	1	2	2	2	1	2	2	2	2	2	2	2	2	2	3	1	1	1	1	5	7	8	8	8	8	8	8	8	8	111	6	13	1	0	1	0	1	8	10	9
2	21	3	2	41	7	2	2	4	2	1	2	2	2	2	2	2	2	2	2	2	2	2	1	2	1	2	2	7	8	8	8	8	8	8	8	106	3	18	0	1	0	0	1	7	8	8
2	26	1	5	57	11	4	4	5	2	2	1	1	1	1	1	2	2	1	2	1	2	7	5	7	5	2	4	7	8	8	8	8	8	8	8	125	7	7	0	3	3	0	3	7	13	10
2	25	4	5	69	10	2	4	4	4	2	2	5	2	4	2	2	2	2	2	4	2	4	5	5	5	5	5	7	8	8	8	8	8	8	8	137	0	10	0	6	6	0	1	7	14	8
2	28	2	8	138	10	2	3	3	5	6	2	2	2	6	3	5	5	5	3	3	5	5	5	5	3	5	5	7	8	8	8	8	8	8	8	151	0	4	6	0	10	2	1	7	20	8
2	20	2	1	228	6	4	3	6	2	2	2	2	3	6	3	4	1	6	3	3	5	3	6	3	3	3	5	7	8	8	8	8	8	8	8	141	1	4	9	2	2	4	1	7	14	8
1	3	3	1	315	3	2	2	2	4	2	4	2	2	1	5	2	4	5	4	5	4	7	5	5	5	5	2	7	8	8	8	8	8	8	8	142	1	8	0	5	7	0	2	7	16	9
1	9	2	1	365	8	2	3	3	2	1	2	3	3	2	3	2	2	1	1	1	1	3	3	2	1	1	3	7	8	8	8	8	8	8	8	108	7	7	8	0	0	0	1	7	8	8
2	17	3	10	177	3	2	5	2	4	5	6	2	6	6	6	5	2	7	5	3	5	6	5	5	2	5	5	6	7	8	8	8	8	8	8	160	0	5	1	1	9	6	2	6	23	8
2	19	2	3	228	5	2	2	2	1	1	1	3	1	1	2	1	3	1	2	1	1	1	1	1	1	1	1	1	7	8	8	8	8	8	8	87	16	5	2	0	0	0	1	6	7	7
3	35	1	3	239	7	1	1	1	1	1	1	1	1	1	1	1	1	1	1	1	1	1	1	1	1	1	1	5	7	8	8	8	8	8	8	82	22	0	0	0	1	0	1	6	8	7
3	36	4	1	239	8	2	2	2	2	2	2	4	5	2	2	6	2	1	1	2	1	1	1	5	1	1	1	2	7	8	8	8	8	8	8	105	8	11	0	1	2	1	1	6	10	7
1	4	3	10	303	4	2	2	1	2	2	2	2	6	5	5	5	7	5	5	6	4	4	2	2	5	5	6	5	7	8	8	8	8	8	8	145	1	8	0	2	8	3	2	6	19	8
3	30	4	8	373	2	2	2	2	3	3	3	5	5	5	3	5	5	5	5	5	5	5	3	5	5	3	3	6	7	8	8	8	8	8	8	148	0	3	7	0	12	1	1	6	20	7
1	14	4	9	21	12	2	1	1	1	1	1	1	1	1	1	1	1	1	1	1	1	1	1	1	1	1	1	1	1	7	8	8	8	8	8	72	23	1	0	0	0	0	1	5	6	6
2	25	3	2	41	11	2	2	2	1	5	1	2	2	2	4	2	1	2	2	2	5	5	2	4	5	4	5	2	1	7	8	8	8	8	8	112	4	12	0	3	5	0	1	5	11	6
2	21	1	3	49	7	6	4	5	3	3	4	3	3	3	2	2	2	2	3	3	3	3	3	3	3	3	3	3	3	7	8	8	8	8	8	122	0	4	16	2	1	1	1	5	8	6
2	25	2	5	83	8	2	2	5	2	2	5	5	5	6	6	6	7	2	6	2	5	6	5	5	5	5	5	2	5	7	8	8	8	8	8	153	0	7	0	0	11	5	2	5	23	7
1	1	3	10	303	1	2	2	2	2	2	2	2	2	2	2	2	2	2	1	5	2	2	2	2	2	2	2	2	2	7	8	8	8	8	8	97	1	22	0	0	1	0	1	5	7	6
3	31	1	2	370	3	1	2	7	7	7	7	7	7	7	5	5	5	5	5	5	5	5	5	5	6	6	5	7	5	7	8	8	8	8	8	178	1	1	0	0	12	2	9	5	28	14
1	3	1	8	379	3	2	4	1	5	5	2	2	1	4	2	5	4	4	5	4	2	4	6	1	2	5	4	2	5	7	8	8	8	8	2	122	3	8	0	7	6	1	1	4	12	5
3	31	4	5	443	4	4	5	2	6	6	5	5	5	5	5	1	5	5	5	5	4	5	7	7	5	2	7	7	2	7	8	3	3	7	7	150	1	3	2	2	12	2	7	1	22	8
1	5	4	2	852	5	2	6	3	3	3	1	2	5	1	5	3	3	7	3	5	1	1	2	1	2	5	3	5	3	7	8	8	8	8	8	122	5	4	8	0	5	1	2	5	13	7
5	50	4	2	879	8	2	1	2	2	2	1	2	2	2	2	2	2	2	2	2	2	2	1	2	2	1	2	7	3	7	8	8	8	8	8	97	4	18	1	0	0	0	2	5	7	7
2	15	1	3	88	1	5	2	5	2	4	7	8	8	8	8	8	8	8	8	8	8	1	1	2	7	8	8	8	8	8	8	8	8	8	8	196	2	3	0	1	2	0	2	20	24	22
3	33	2	7	309	6	2	2	2	2	2	2	2	2	2	2	2	2	2	2	2	1	2	2	2	2	2	2	2	5	3	7	8	8	8	8	92	1	22	1	0	1	0	1	4	6	5
3	31	1	7	318	4	2	7	5	4	4	5	5	5	5	7	2	5	7	5	5	5	5	5	6	5	4	5	5	6	6	7	8	6	2	3	151	0	3	1	3	14	4	4	1	23	5
4	42	3	9	589	2	1	5	2	5	5	5	2	3	5	3	3	7	5	5	5	5	5	5	5	5	5	5	6	6	5	7	8	8	8	8	152	1	2	3	0	16	2	2	4	24	6
2	25	3	10	38	8	5	5	2	2	1	2	1	2	2	2	2	5	5	2	4	4	4	5	4	5	5	2	2	2	2	2	7	8	8	8	110	2	13	0	4	7	0	1	3	11	4
2	23	2	3	101	7	2	2	2	5	5	5	5	3	5	3	2	2	3	2	2	2	2	2	1	2	1	3	1	1	5	4	7	8	8	8	103	4	11	4	1	6	0	1	3	10	4
4	43	4	8	352	14	2	2	2	2	2	1	2	2	1	1	2	1	1	1	1	1	1	1	1	1	1	1	1	1	1	5	7	8	8	8	69	17	8	0	0	1	0	1	3	5	4
1	7	4	9	362	7	2	3	2	1	1	1	1	1	1	1	1	2	1	1	1	2	1	1	1	1	1	1	2	1	1	3	7	8	8	8	66	19	5	2	0	0	0	1	3	4	4
1	1	3	7	365	1	1	2	1	2	1	2	2	2	2	2	2	2	2	2	2	2	2	2	2	2	2	2	2	2	5	6	7	8	8	8	87	3	21	0	0	1	1	1	3	6	4
1	4	2	6	375	4	2	1	4	2	2	1	2	2	4	4	2	2	2	2	5	2	5	2	2	4	2	5	3	3	2	2	7	8	8	8	100	2	15	2	4	3	0	1	3	7	4
1	3	4	7	712	3	2	2	2	2	2	2	2	2	2	2	4	3	4	5	5	5	5	2	2	5	5	5	2	4	2	2	7	8	8	8	111	0	15	1	3	7	0	1	3	11	4
5	50	3	9	911	7	1	1	2	2	1	1	1	2	1	1	1	1	1	1	1	1	1	2	1	1	1	1	1	1	1	1	7	8	8	8	61	22	4	0	0	0	0	1	3	4	4
3	35	1	5	280	7	2	2	2	2	2	2	2	2	2	2	2	2	2	2	2	2	2	1	1	2	2	2	2	2	2	1	3	7	8	8	75	3	23	1	0	0	0	1	2	3	3
3	37	2	5	338	8	2	2	1	1	1	1	1	1	1	1	1	2	1	1	1	1	1	1	1	2	1	1	1	1	1	1	1	7	8	8	54	23	4	0	0	0	0	1	2	3	3
1	14	2	7	357	14	5	4	5	3	2	5	5	3	5	5	5	6	5	5	5	5	2	5	5	5	2	6	5	5	5	5	5	7	8	8	146	0	3	2	1	19	2	1	2	24	3
4	42	4	8	359	6	1	1	7	2	5	3	6	3	2	3	6	5	3	5	3	3	3	5	5	3	3	3	3	7	5	7	5	7	8	8	130	2	2	11	0	7	2	4	2	15	6
3	36	3	5	491	9	2	5	2	2	2	5	3	3	5	2	2	2	2	1	1	2	1	2	2	2	5	5	5	5	3	6	5	7	8	8	105	3	12	3	0	8	1	1	2	12	3
1	5	2	9	705	5	2	2	2	3	3	2	6	2	5	4	4	5	4	5	5	4	4	5	2	2	2	1	5	4	2	5	3	7	8	8	116	1	9	3	6	7	1	1	2	11	3
2	28	1	1	177	10	2	2	2	2	2	2	5	5	2	2	2	2	2	2	2	2	5	2	2	2	2	2	5	2	5	4	5	3	7	8	92	0	20	1	1	6	0	1	1	8	2
2	26	3	5	181	10	5	4	6	2	6	6	5	5	2	2	2	2	2	2	2	2	2	2	5	6	5	5	5	5	5	2	2	2	7	8	116	0	14	0	1	9	4	1	1	15	2
3	31	1	5	235	2	4	4	4	5	5	6	3	4	4	4	5	5	5	5	4	5	5	5	5	6	6	6	5	1	5	6	5	5	7	8	147	1	0	1	7	14	5	1	1	21	2
3	34	1	9	287	5	2	2	2	2	6	1	5	6	6	6	5	5	6	6	5	5	2	2	2	5	5	5	2	2	6	3	6	2	5	8	125	1	10	1	0	9	8	0	1	18	1
1	10	3	9	357	11	2	2	4	4	5	3	1	5	3	5	3	4	5	5	5	5	5	5	5	6	2	2	4	5	5	5	6	2	2	8	123	1	6	3	4	13	2	0	1	16	1
3	32	2	3	357	15	2	2	2	2	2	1	5	5	7	5	5	5	5	5	5	5	6	6	5	7	2	5	5	7	5	5	6	5	7	8	142	1	6	0	0	15	3	4	1	23	5
1	6	1	3	555	6	2	2	2	2	2	2	2	2	2	2	2	1	2	3	2	3	5	5	5	5	5	7	5	5	5	5	5	3	5	8	106	1	13	3	0	11	0	1	1	13	2
1	9	4	1	555	8	2	2	2	3	1	1	1	1	2	3	5	3	3	2	3	3	2	3	3	1	3	1	1	5	1	3	3	5	7	8	83	8	6	11	0	3	0	1	1	5	2
1	2	1	2	714	2	1	4	5	2	1	1	1	1	1	1	1	1	1	1	2	2	1	2	1	1	1	1	2	5	3	5	5	3	7	8	71	16	5	2	1	4	0	1	1	6	2
1	1	3	6	399	1	5	2	7	8	8	8	8	8	8	1	7	3	7	8	7	2	5	3	3	3	8	8	8	8	8	8	8	8	8	8	191	1	2	4	0	2	0	4	17	23	21
4	47	1	6	727	5	7	8	8	5	5	4	1	2	1	2	2	1	1	1	1	7	8	8	1	1	1	1	5	3	5	7	8	8	8	8	128	10	3	1	1	4	0	3	8	15	11
2	22	3	2	88	7	1	1	5	6	1	7	8	8	8	8	8	8	8	8	8	8	8	8	1	1	5	8	8	8	8	5	7	8	8	8	192	5	0	0	0	3	1	2	19	25	21
